# Supplementary material for: Genome-guided analysis allows the identification of novel physiological traits in Trichococcus species
Source: BMC Genomics. 2020 Jan 8;21:24. doi: 10.1186/s12864-019-6410-x (PMC6950789; doi:10.1186/s12864-019-6410-x)
Supplement: Supplementary file 2 — Additional file 2. SAPP-generated protein domain matrix. XLSX 628 kb. [file 12864_2019_6410_MOESM2_ESM.xlsx]

## Sheet: Domains Matrix
		Trichococcus flocculiformis DSM 2094	Trichococcus strain ES5 DSM 23957	Trichococcus pasteurii DSM 2381	Trichococcus collinsii DSM 14526	Trichococcus palustris DSM 9172	Trichococcus patagoniensis DSM 18806	Trichoccus ilyis DSM 22150	Trichococcus paludicola DSM 104691	Trichococcus alkaliphilus DSM 104692	Trichococcus shcherbakoviae DSM 107162	Aerococcus sanguinicola DSM 14282	Aerococcus christensenii DSM 15819	Aerococcus urinae DSM 7446	Aerococcus urinaeequi DSM 20341	Aerococcus urinaehominis DSM 15634	Aerococcus viridans DSM 20340	Abiotrophia defectiva DSM 9846	Carnobacterium alterfunditum DSM 5972	Carnobacterium divergens DSM 20623	Carnobacterium funditum DSM 5971	Carnobacterium gallinarum DSM 4847	Carnobacterium inhibens DSM 13024	Carnobacterium jeotgali DSM 23388	Carnobacterium maltaromaticum DSM 20344	Carnobacterium mobile DSM 4848	Carnobacterium pleistocenium DSM 17715	Eremococcus coleocola DSM 15696	Facklamia hominis	Facklamia ignava	Facklamia languida	Facklamia sourekii DSM 104271	Globicatella sanguinis DSM 7447	Baccilus subtilis DSM 347
Domains	Domains Description
IPR000014	PAS domain	1	1	0	1	1	0	0	0	1	1	2	2	4	3	2	2	2	3	3	3	2	3	4	4	3	4	3	3	2	4	5	3	7
IPR000022	Carboxyl transferase domain	1	1	2	2	2	1	2	1	1	2	1	0	1	1	1	1	1	1	1	1	1	1	1	1	1	1	1	0	0	0	1	1	3
IPR000023	Phosphofructokinase domain	1	1	1	1	1	1	1	1	1	1	1	1	1	1	1	1	1	1	1	1	0	1	1	1	1	1	2	2	1	1	2	1	1
IPR000026	Guanine-specific ribonuclease N1/T1/U2	1	1	1	1	0	1	1	1	1	1	1	1	1	1	1	1	0	0	0	0	1	0	0	0	0	0	0	1	1	1	0	0	0
IPR000031	PurE domain	1	1	1	1	1	1	1	0	1	1	1	1	2	1	0	1	1	1	1	0	1	1	0	1	0	1	0	1	1	0	1	1	1
IPR000032	Phosphocarrier protein HPr-like	1	1	1	1	1	1	1	1	1	1	1	1	1	1	1	1	1	1	1	1	0	1	1	1	1	1	1	1	1	1	1	1	2
IPR000035	Alkylbase DNA glycosidase, conserved site	0	0	0	0	0	0	0	0	0	0	0	0	0	0	0	0	0	0	0	0	1	0	0	0	0	0	0	0	0	0	0	0	0
IPR000037	SsrA-binding protein	1	1	1	1	1	1	1	0	1	1	1	1	1	1	1	1	1	1	1	1	1	1	1	1	1	1	1	1	1	1	1	1	1
IPR000045	Prepilin type IV endopeptidase, peptidase domain	1	2	3	3	2	2	2	0	3	2	1	1	1	1	1	1	0	1	1	2	3	1	1	1	1	1	1	1	0	1	1	0	1
IPR000055	Restriction endonuclease, type I, HsdS	10	8	7	3	1	4	13	0	3	9	0	3	2	1	0	2	1	0	1	1	0	0	0	0	0	0	0	3	1	1	2	3	0
IPR000056	Ribulose-phosphate 3-epimerase-like	2	1	2	1	2	3	2	1	1	1	1	2	3	1	2	1	1	1	1	1	1	1	1	1	1	4	2	1	3	1	3	1	1
IPR000060	BCCT transporter family	0	0	0	0	0	0	1	0	0	0	0	0	0	0	0	0	0	0	0	0	0	0	0	0	2	0	0	0	0	0	0	0	1
IPR000064	Endopeptidase, NLPC/P60 domain	1	3	1	1	1	1	2	1	1	1	4	1	1	2	4	3	2	3	4	2	7	3	3	6	4	3	2	4	2	2	6	7	9
IPR000067	Flagellar M-ring protein FliF	0	0	0	0	0	0	0	0	0	0	0	0	0	0	0	0	0	1	0	1	0	1	1	0	1	1	0	0	0	0	0	0	0
IPR000073	Alpha/beta hydrolase fold-1	1	2	4	2	2	1	2	0	3	2	1	1	1	1	1	0	3	3	3	2	4	2	2	6	2	3	5	3	2	2	2	3	13
IPR000085	Bacterial DNA recombination protein RuvA	0	0	0	0	0	0	0	0	0	0	1	1	1	1	1	1	1	1	1	1	1	1	1	1	1	1	1	1	1	1	1	1	0
IPR000086	NUDIX hydrolase domain	6	5	6	6	6	6	6	4	6	6	5	2	4	4	3	5	6	6	4	4	3	5	6	9	5	8	6	4	6	4	5	8	5
IPR000089	Biotin/lipoyl attachment	6	5	8	7	8	6	8	5	7	8	4	2	5	3	4	3	3	5	3	4	1	3	4	3	6	6	5	2	1	2	3	5	7
IPR000090	Flagellar motor switch protein FliG	0	0	0	0	0	0	0	0	0	0	0	0	0	0	0	0	0	1	0	1	0	1	1	0	1	1	0	0	0	0	0	0	0
IPR000092	Polyprenyl synthetase	1	2	2	3	3	2	2	2	2	2	1	2	1	1	1	1	2	2	3	2	3	2	2	3	3	2	3	1	1	1	1	2	3
IPR000093	DNA recombination protein RecR	0	0	0	0	0	0	0	0	0	0	1	1	1	1	1	1	1	1	0	1	1	1	1	1	1	1	1	1	1	1	1	1	0
IPR000100	Ribonuclease P	1	1	1	1	1	1	1	0	1	1	1	1	1	1	1	1	1	1	1	1	1	1	1	1	1	1	1	1	1	1	1	1	1
IPR000101	Gamma-glutamyltranspeptidase	0	0	0	0	0	0	0	0	0	0	0	0	0	0	0	0	0	0	0	0	0	0	0	0	1	0	0	0	0	0	1	0	2
IPR000103	Cobalt transport protein	0	0	0	0	0	0	0	0	0	0	3	4	3	2	3	2	4	3	4	3	5	4	4	5	4	4	2	2	2	2	3	3	0
IPR000109	Proton-dependent oligopeptide transporter family	0	0	0	0	0	0	0	0	0	0	0	0	0	0	0	0	0	0	1	0	0	0	0	1	0	0	0	0	0	0	0	0	1
IPR000110	Ribosomal protein S1	0	0	0	0	0	0	0	0	0	0	1	1	1	1	1	1	1	1	1	1	0	2	2	1	1	2	1	1	1	1	1	1	0
IPR000111	Glycoside hydrolase family 27/36, conserved site	0	0	0	0	0	0	0	0	0	0	0	0	0	1	0	1	2	0	0	0	1	2	1	0	0	1	0	0	0	0	0	1	0
IPR000114	Ribosomal protein L16	0	0	0	0	0	0	0	0	0	0	1	1	1	1	1	1	1	1	1	1	1	1	1	1	1	1	1	1	1	1	1	1	0
IPR000115	Phosphoribosylglycinamide synthetase	0	0	0	0	0	0	0	0	0	0	1	1	1	1	0	1	1	1	1	0	1	1	0	1	0	1	0	1	1	0	1	1	0
IPR000119	Histone-like DNA-binding protein	1	1	1	1	1	1	1	1	1	1	1	1	1	1	1	1	1	1	1	1	0	1	1	1	1	1	1	1	1	1	1	1	2
IPR000120	Amidase	0	0	0	0	0	0	0	0	0	0	0	0	0	0	0	0	0	0	0	0	0	0	0	0	0	0	0	0	0	0	0	0	0
IPR000121	PEP-utilising enzyme, C-terminal	2	2	2	2	2	2	2	1	2	2	2	2	3	1	1	1	1	2	1	2	1	1	1	1	1	2	2	2	2	2	1	1	1
IPR000123	RNA-directed DNA polymerase (reverse transcriptase), msDNA	0	0	0	0	0	0	0	0	0	0	1	0	0	0	0	0	0	0	0	0	1	1	2	0	7	0	0	0	0	0	0	1	0
IPR000131	ATP synthase, F1 complex, gamma subunit	1	1	1	1	1	2	1	0	1	1	0	0	0	0	0	0	1	1	1	1	1	1	1	1	1	1	2	1	0	1	1	1	1
IPR000150	Cof family	0	0	0	0	0	0	0	0	0	0	5	6	7	6	5	6	7	9	11	8	8	10	8	10	8	10	7	2	3	5	7	6	0
IPR000157	Toll/interleukin-1 receptor homology (TIR) domain	2	1	0	0	1	0	0	0	0	0	0	0	0	0	0	0	0	0	0	0	0	1	0	0	1	0	0	0	0	0	0	0	1
IPR000158	Cell division protein FtsZ	0	0	0	0	0	0	0	0	0	0	1	1	1	1	1	1	1	1	1	1	0	1	1	1	1	1	1	1	1	1	1	1	0
IPR000160	GGDEF domain	0	4	5	5	1	6	1	1	5	5	1	0	1	1	1	1	1	5	6	3	8	2	5	7	4	4	1	0	0	0	0	1	4
IPR000169	Cysteine peptidase, cysteine active site	0	0	0	0	0	0	0	0	0	0	10	1	1	0	0	0	0	1	0	1	1	1	1	1	1	1	1	1	0	1	1	0	0
IPR000175	Sodium:neurotransmitter symporter	0	0	0	0	0	0	0	0	0	0	0	0	0	0	0	0	0	0	0	0	0	0	0	0	0	0	0	1	0	0	0	0	4
IPR000178	Translation initiation factor aIF-2, bacterial-like	0	0	0	0	0	0	0	0	0	0	1	1	1	1	1	1	1	1	1	1	1	1	1	1	1	1	1	1	1	1	1	1	0
IPR000181	Formylmethionine deformylase	0	0	0	0	0	0	0	0	0	0	1	1	1	1	1	1	1	2	2	2	0	2	2	2	2	2	2	1	1	1	1	2	0
IPR000182	GNAT domain	16	15	19	16	15	15	20	10	20	15	12	5	11	13	11	13	18	18	30	14	16	21	26	31	25	22	8	15	11	11	6	12	44
IPR000183	Ornithine/DAP/Arg decarboxylase	0	0	0	0	0	0	0	0	0	0	1	0	1	1	1	1	0	1	1	1	0	1	1	1	1	1	0	0	0	0	1	1	0
IPR000185	Protein translocase subunit SecA	0	0	0	0	0	0	0	0	0	0	1	1	2	1	1	1	1	1	1	1	1	1	1	1	1	1	1	1	1	1	2	1	0
IPR000192	Aminotransferase class V domain	6	6	6	7	7	7	6	4	7	6	5	3	4	3	5	4	3	3	5	5	3	4	4	6	4	4	3	4	5	5	5	4	7
IPR000194	ATPase, F1/V1/A1 complex, alpha/beta subunit, nucleotide-binding domain	5	5	6	6	6	7	5	3	5	6	4	5	5	5	4	5	4	6	3	6	3	6	6	5	6	6	4	5	3	4	5	5	4
IPR000206	Ribosomal protein L7/L12	0	0	0	0	0	0	0	0	0	0	1	1	1	1	1	1	1	1	1	1	1	1	1	1	1	1	1	1	1	1	1	1	0
IPR000209	Peptidase S8/S53 domain	1	1	1	1	1	1	2	1	1	1	0	0	1	0	0	0	0	0	1	0	1	0	0	3	0	0	1	1	1	1	0	0	7
IPR000218	Ribosomal protein L14P	1	1	1	1	1	1	1	1	1	1	1	1	1	1	1	1	1	1	1	1	1	1	1	1	1	1	1	1	1	1	1	1	1
IPR000223	Peptidase S26A, signal peptidase I	0	0	0	0	0	0	0	0	0	0	1	1	1	1	1	1	2	3	3	2	1	3	2	4	2	3	1	1	1	1	1	5	0
IPR000238	Ribosome-binding factor A	1	1	1	1	1	1	1	1	1	1	1	1	1	1	1	1	1	1	1	1	1	1	1	1	1	1	1	1	1	1	1	1	1
IPR000241	Putative RNA methylase domain	1	1	1	1	1	1	1	1	1	1	1	1	1	1	1	1	1	1	1	1	0	1	1	1	1	1	1	1	1	1	1	1	1
IPR000245	V-ATPase proteolipid subunit	0	0	0	0	0	0	0	0	0	0	1	1	1	1	1	1	0	1	0	1	0	1	1	1	1	1	0	1	1	1	1	0	0
IPR000246	Peptidase T2, asparaginase 2	0	0	0	0	0	0	0	0	0	0	0	0	0	0	0	0	1	0	0	0	1	0	0	1	0	0	1	0	0	0	0	1	0
IPR000249	Microcompartment protein, bacteria	0	6	0	0	0	0	0	0	0	0	0	0	0	0	0	0	0	1	0	1	0	0	0	4	0	0	0	0	0	0	0	0	0
IPR000253	Forkhead-associated (FHA) domain	0	0	0	0	0	0	0	0	0	0	0	0	0	0	0	0	0	0	0	0	1	0	0	0	0	0	0	0	0	0	0	0	0
IPR000257	Uroporphyrinogen decarboxylase (URO-D)	2	2	2	2	3	2	2	2	2	2	3	1	3	0	0	0	0	0	0	0	0	0	0	0	0	0	0	5	3	0	0	0	1
IPR000262	FMN-dependent dehydrogenase	1	1	1	1	1	1	1	0	1	1	2	1	2	3	2	2	1	2	1	1	1	3	4	1	2	2	1	1	2	1	2	2	1
IPR000266	Ribosomal protein S17/S11	1	1	1	1	1	1	1	1	1	1	1	1	1	1	1	1	1	1	1	1	1	1	1	1	1	1	1	1	1	1	1	1	1
IPR000271	Ribosomal protein L34	1	1	0	1	1	0	0	0	0	0	1	1	1	1	1	1	1	1	1	1	1	1	1	1	1	1	1	1	1	1	1	1	0
IPR000277	Cys/Met metabolism, pyridoxal phosphate-dependent enzyme	3	4	3	3	3	3	3	3	3	3	2	0	1	2	2	1	1	0	1	0	1	1	1	3	0	1	0	1	1	1	1	0	3
IPR000281	Helix-turn-helix protein RpiR	10	13	16	15	12	12	12	6	15	12	0	3	4	6	0	4	3	5	2	3	16	9	7	12	8	7	3	0	1	0	0	3	2
IPR000286	Histone deacetylase family	0	0	0	0	0	0	0	0	0	0	0	0	0	0	0	0	0	0	0	0	0	0	0	0	0	0	0	0	0	0	1	0	0
IPR000291	D-alanine--D-alanine ligase/VANA/B/C, conserved site	0	0	0	0	0	0	0	0	0	0	1	1	1	1	1	1	1	1	1	1	2	1	1	2	1	1	1	1	1	1	1	1	0
IPR000292	Formate/nitrite transporter	2	1	2	2	1	1	2	2	2	2	1	1	1	1	1	1	1	1	1	1	3	1	1	1	1	1	0	1	0	1	1	1	2
IPR000297	Peptidyl-prolyl cis-trans isomerase, PpiC-type	0	0	0	0	0	0	0	0	0	0	0	0	0	0	0	0	0	0	2	1	0	1	0	2	1	0	0	1	1	0	0	0	1
IPR000301	Tetraspanin	0	0	0	0	0	0	0	0	0	0	0	0	0	0	0	0	0	0	0	0	0	0	1	0	0	0	0	0	0	0	0	0	0
IPR000304	Pyrroline-5-carboxylate reductase	0	0	0	0	0	0	0	0	0	0	1	1	1	1	1	1	0	1	1	1	1	1	1	2	1	1	1	0	0	0	1	1	0
IPR000305	GIY-YIG endonuclease	3	3	3	3	3	2	3	1	3	3	2	2	2	2	3	2	2	3	2	2	4	2	2	3	2	2	2	2	2	2	3	2	3
IPR000307	Ribosomal protein S16	1	1	1	1	1	1	1	1	1	1	1	1	1	1	1	1	1	1	1	1	0	1	1	1	1	1	1	1	1	1	1	1	1
IPR000310	Orn/Lys/Arg decarboxylase, major domain	2	2	2	2	2	2	2	0	2	2	0	0	0	0	0	0	0	1	1	0	1	1	1	1	0	1	0	0	0	0	0	1	2
IPR000312	Glycosyl transferase, family 3	2	2	2	2	2	2	2	1	2	2	1	0	1	1	0	1	1	1	2	1	1	1	1	2	1	2	1	1	1	1	2	1	2
IPR000319	Aspartate-semialdehyde dehydrogenase, conserved site	0	0	0	0	0	0	0	0	0	0	0	1	1	1	0	1	0	1	1	1	0	1	1	1	1	1	0	0	0	0	0	0	0
IPR000322	Glycoside hydrolase family 31	0	0	0	0	0	0	0	0	0	0	0	1	0	0	0	0	1	0	1	0	0	0	0	0	0	0	0	0	0	0	0	4	0
IPR000326	Phosphatidic acid phosphatase type 2/haloperoxidase	0	0	0	0	2	1	0	0	0	0	1	1	1	1	1	1	0	1	1	1	0	1	1	2	1	1	1	0	0	0	1	1	2
IPR000330	SNF2-related, N-terminal domain	3	4	2	2	1	2	3	2	3	3	1	1	2	1	1	1	1	1	2	1	1	2	1	1	3	1	1	3	2	0	3	1	2
IPR000343	Tetrapyrrole biosynthesis, glutamyl-tRNA reductase	0	0	0	0	0	0	0	0	0	0	0	0	0	0	0	0	0	1	1	0	1	1	1	1	0	1	0	0	0	0	0	0	0
IPR000352	Peptide chain release factor class I	2	2	2	2	2	2	2	1	2	2	2	2	2	2	2	2	2	2	2	2	2	2	2	2	2	2	2	2	2	2	2	2	2
IPR000358	Ribonucleotide reductase small subunit family	1	1	1	1	1	1	1	0	1	1	1	1	1	2	1	4	1	1	1	1	1	1	1	1	1	3	1	1	1	1	1	1	3
IPR000361	FeS cluster biogenesis	1	2	1	2	2	2	1	1	2	2	1	1	2	2	2	2	2	2	1	2	0	3	3	1	2	2	0	0	0	0	1	2	3
IPR000362	Fumarate lyase family	0	0	0	0	0	0	0	0	0	0	3	4	3	3	3	2	1	3	1	2	2	3	2	3	1	3	0	2	2	2	2	0	0
IPR000374	Phosphatidate cytidylyltransferase	0	0	0	0	0	0	0	0	0	0	1	1	1	0	1	0	1	1	1	1	1	0	1	1	1	1	0	0	1	1	0	1	0
IPR000380	DNA topoisomerase, type IA	0	0	0	0	0	0	0	0	0	0	1	2	2	1	1	1	1	3	2	3	1	3	3	3	2	3	1	1	1	1	1	1	0
IPR000383	Xaa-Pro dipeptidyl-peptidase-like domain	0	0	0	0	0	1	0	0	0	0	0	0	0	0	0	0	0	0	0	0	0	0	0	0	1	0	0	1	1	0	0	0	0
IPR000385	MoaA/nifB/pqqE, iron-sulphur binding, conserved site	0	0	0	0	0	0	0	0	0	0	0	0	0	0	0	0	0	0	0	0	0	0	0	0	0	0	0	0	0	0	0	0	0
IPR000390	Small multidrug resistance protein family	0	0	0	0	0	0	0	0	0	0	0	0	0	0	0	0	0	1	4	1	2	0	0	4	2	0	0	0	0	0	0	0	7
IPR000394	RNA polymerase sigma factor 54	1	2	1	3	1	1	1	1	1	1	0	1	1	0	0	0	1	1	1	1	1	1	1	1	1	1	1	1	0	0	0	1	1
IPR000397	Heat shock protein Hsp33	1	2	1	1	1	1	1	1	1	1	1	1	1	1	1	1	1	1	1	1	1	1	1	1	1	1	1	0	1	1	1	1	1
IPR000398	Thymidylate synthase	1	1	1	1	1	1	1	1	1	1	1	1	1	1	1	1	1	1	1	1	0	1	1	1	1	1	0	1	1	1	1	1	2
IPR000399	TPP-binding enzyme, conserved site	0	0	0	0	0	0	0	0	0	0	0	0	1	1	1	1	0	0	4	0	2	1	1	4	1	1	1	0	0	0	1	0	0
IPR000400	Glycoside hydrolase, family 46	0	0	0	0	0	0	0	0	0	0	0	0	0	0	0	0	0	0	0	0	1	0	0	0	0	0	0	0	0	0	0	0	1
IPR000408	Regulator of chromosome condensation, RCC1	0	0	0	0	0	0	0	0	0	0	0	0	0	0	0	0	0	0	0	0	1	0	0	0	0	0	0	0	0	0	0	0	0
IPR000412	ABC-2 transporter	0	0	0	0	0	0	0	0	0	0	0	0	0	0	0	0	0	1	0	1	1	0	0	1	2	1	0	0	1	0	0	1	0
IPR000415	Nitroreductase-like	0	0	0	0	0	0	0	0	0	0	3	0	3	1	1	2	3	2	3	2	2	1	1	6	1	2	1	2	1	2	2	2	0
IPR000417	Hydroxyethylthiazole kinase	1	2	1	1	1	1	1	0	1	1	0	3	2	1	0	1	0	0	0	0	1	1	1	0	0	1	1	0	0	0	0	1	1
IPR000421	Coagulation factor 5/8 C-terminal domain	0	0	1	1	0	0	0	0	0	1	0	0	0	0	0	0	1	0	1	0	1	0	0	1	0	0	0	0	0	0	0	1	0
IPR000422	3,4-dihydroxy-2-butanone 4-phosphate synthase, RibB	1	1	1	1	1	1	1	0	1	1	1	0	0	1	0	1	0	1	0	1	0	0	1	0	0	1	0	0	0	0	0	0	1
IPR000424	Primosome PriB/single-strand DNA-binding	4	2	2	5	3	3	2	1	2	2	3	2	2	2	2	2	2	3	2	2	3	2	4	4	4	4	2	2	2	2	2	5	2
IPR000425	Major intrinsic protein	0	1	1	0	2	0	0	1	0	0	1	1	1	1	1	1	1	1	2	3	1	1	1	3	1	1	0	0	0	0	0	0	1
IPR000428	Copper ion binding protein	0	0	0	0	0	0	0	0	0	0	0	0	0	0	0	0	0	0	1	0	0	0	0	1	0	0	0	0	0	0	0	1	0
IPR000432	DNA mismatch repair protein MutS, C-terminal	2	2	2	2	2	2	2	2	2	2	2	2	2	2	2	3	2	3	3	2	4	2	2	3	3	3	2	2	2	2	2	2	2
IPR000438	Acetyl-CoA carboxylase carboxyl transferase, beta subunit	0	0	0	0	0	0	0	0	0	0	1	0	1	1	1	1	1	1	1	1	1	1	1	1	1	1	0	0	0	0	1	1	0
IPR000445	Helix-hairpin-helix motif	2	2	2	2	2	2	2	1	2	2	4	3	3	2	3	2	2	3	1	2	0	3	2	1	3	2	3	1	2	2	2	3	2
IPR000447	FAD-dependent glycerol-3-phosphate dehydrogenase	0	0	0	0	0	0	0	0	0	0	10	1	1	1	1	1	0	1	1	1	0	1	1	2	1	1	0	0	0	0	1	0	0
IPR000453	Chorismate synthase	1	1	1	1	1	1	1	0	1	1	1	0	0	1	1	1	0	0	1	0	1	1	1	1	0	1	0	0	0	0	0	0	1
IPR000454	ATP synthase, F0 complex, subunit C	0	0	0	0	0	0	0	0	0	0	1	1	1	1	1	1	1	1	1	1	1	1	1	1	1	1	2	1	0	1	1	1	0
IPR000456	Ribosomal protein L17	1	1	1	1	1	1	1	1	1	1	1	1	1	1	1	1	1	1	1	1	1	1	1	1	1	1	1	1	1	1	1	1	1
IPR000462	CDP-alcohol phosphatidyltransferase	2	2	2	2	2	2	2	3	2	2	1	1	1	1	1	1	2	2	1	3	1	3	2	1	2	2	0	1	1	1	1	1	2
IPR000468	Barstar (barnase inhibitor)	1	1	1	1	0	1	1	1	1	1	1	1	1	1	1	1	0	0	0	0	1	0	0	0	0	0	0	1	1	1	0	0	1
IPR000473	Ribosomal protein L36	1	1	0	1	1	1	0	1	1	1	0	1	0	0	1	0	1	1	1	1	1	1	1	1	1	1	1	1	0	1	1	1	1
IPR000477	Reverse transcriptase domain	4	1	1	0	0	0	6	0	0	0	1	0	2	0	0	0	0	0	0	1	1	3	3	0	7	0	0	0	0	0	0	3	0
IPR000485	AsnC-type HTH domain	0	0	0	0	0	1	0	0	0	0	0	0	0	0	0	0	0	0	0	0	2	1	1	0	0	1	0	0	0	0	0	1	0
IPR000489	Pterin-binding domain	2	2	2	2	2	2	2	2	2	2	1	0	2	1	0	1	0	0	0	0	1	0	0	0	0	0	0	1	1	1	0	0	1
IPR000506	Ketol-acid reductoisomerase, C-terminal	1	1	1	1	1	1	1	1	1	1	1	0	0	1	1	1	0	0	1	0	1	0	0	1	0	0	0	0	0	0	1	0	1
IPR000514	Glycoside hydrolase, family 39	0	0	0	0	0	1	1	0	2	0	0	0	0	0	0	0	0	0	0	0	1	0	0	0	0	0	0	0	0	0	0	1	0
IPR000515	ABC transporter type 1, transmembrane domain MetI-like	41	48	41	44	38	47	43	31	39	40	20	21	31	32	19	32	37	31	26	29	49	41	35	37	41	32	33	38	29	36	28	49	41
IPR000522	ABC transporter, permease protein, BtuC-like	4	4	4	4	0	2	4	4	4	4	2	0	1	0	2	0	0	1	4	1	3	1	1	7	0	1	0	3	2	1	3	2	11
IPR000524	Transcription regulator HTH, GntR	13	11	13	18	7	10	12	6	10	15	6	4	3	10	9	7	3	9	12	7	18	10	10	15	12	10	2	3	3	5	5	3	22
IPR000525	Initiator Rep protein	0	1	0	0	0	0	0	0	0	0	0	0	0	1	0	0	0	0	0	0	1	0	1	0	0	0	0	0	0	0	0	0	0
IPR000529	Ribosomal protein S6	1	1	1	1	1	1	1	0	1	1	1	1	1	1	1	1	1	1	1	1	1	1	1	1	1	1	1	1	1	1	1	1	1
IPR000534	Semialdehyde dehydrogenase, NAD-binding	2	2	2	2	2	2	2	1	2	2	2	1	1	2	1	2	1	1	1	1	0	2	2	2	1	2	0	0	0	0	1	1	2
IPR000537	UbiA prenyltransferase family	0	1	1	1	1	1	1	0	1	1	0	1	0	0	0	0	2	0	2	1	2	2	1	2	4	1	2	0	0	0	0	1	3
IPR000540	Flagellar motor protein MotA, conserved site	0	0	0	0	0	0	0	0	0	0	0	0	0	0	0	0	0	1	0	1	0	1	1	0	1	1	0	0	0	0	0	0	0
IPR000550	7,8-Dihydro-6-hydroxymethylpterin-pyrophosphokinase, HPPK	1	1	1	1	1	1	1	1	1	1	1	0	1	1	0	1	0	0	0	0	1	0	0	0	0	0	0	1	1	1	0	0	1
IPR000551	MerR-type HTH domain	10	10	9	8	10	6	10	6	7	10	1	2	4	4	1	1	3	3	7	1	12	4	2	12	2	5	2	3	2	3	0	4	11
IPR000559	Formate-tetrahydrofolate ligase, FTHFS	1	1	1	1	1	1	1	1	1	1	1	1	1	1	1	1	1	1	1	1	0	1	1	1	1	1	1	1	1	1	1	2	0
IPR000565	DNA topoisomerase, type IIA, subunit B	0	0	0	0	0	0	0	0	0	0	2	2	2	2	2	2	2	2	2	2	1	2	2	2	2	2	2	2	2	2	2	2	0
IPR000568	ATP synthase, F0 complex, subunit A	1	1	1	1	1	2	1	0	1	1	0	0	0	0	0	0	1	1	1	1	1	1	1	1	1	1	2	1	0	1	1	1	1
IPR000572	Oxidoreductase, molybdopterin-binding domain	1	1	1	1	1	1	1	1	1	1	0	0	0	0	0	0	0	0	0	0	0	0	0	0	0	0	0	0	0	0	0	0	1
IPR000573	Aconitase A/isopropylmalate dehydratase small subunit, swivel domain	2	3	3	3	3	3	5	3	3	3	1	0	0	0	1	0	0	0	1	0	1	0	0	2	0	0	0	0	0	0	1	0	2
IPR000576	LacY/RafB permease family	0	0	0	0	1	0	0	0	0	0	0	0	0	0	0	0	0	0	0	0	0	0	0	0	0	0	0	0	0	0	0	0	0
IPR000581	Dihydroxy-acid/6-phosphogluconate dehydratase	2	2	2	2	2	2	2	2	2	2	1	0	0	0	1	0	0	0	1	0	1	0	0	1	0	0	0	0	0	0	1	0	1
IPR000587	Creatinase, N-terminal	3	2	3	3	2	3	2	2	1	3	2	2	2	3	2	2	2	2	3	2	3	2	2	2	3	2	2	2	2	2	2	2	2
IPR000589	Ribosomal protein S15	1	1	1	1	1	1	1	1	1	1	1	1	1	1	1	1	1	1	1	1	0	1	1	1	1	1	1	1	1	1	1	1	1
IPR000594	THIF-type NAD/FAD binding fold	0	0	2	2	0	2	1	0	0	0	0	2	0	0	0	0	0	0	0	0	1	0	0	1	0	0	1	1	2	1	1	1	3
IPR000595	Cyclic nucleotide-binding domain	2	1	1	3	1	2	2	2	1	4	1	0	0	3	0	5	0	3	3	2	2	3	3	4	3	4	1	2	1	1	1	1	1
IPR000597	Ribosomal protein L3	1	1	1	1	1	1	1	1	1	1	1	1	1	1	1	1	1	1	1	1	1	1	1	1	1	1	1	1	1	1	1	1	1
IPR000600	ROK family	6	8	6	6	3	8	5	4	8	6	2	1	1	3	3	3	6	4	5	4	10	7	5	7	7	4	2	2	2	2	2	8	3
IPR000601	PKD domain	0	0	0	0	0	0	0	0	0	0	0	0	0	0	0	0	0	0	2	0	1	0	0	1	0	0	0	0	0	0	0	0	0
IPR000602	Glycoside hydrolase family 38, N-terminal domain	0	0	0	0	0	1	0	0	0	0	0	0	0	0	0	0	1	0	1	0	3	0	0	4	1	0	0	0	1	0	0	2	0
IPR000605	Helicase, superfamily 3, single-stranded DNA/RNA virus	0	0	0	0	0	0	0	0	0	0	0	0	0	0	0	0	0	0	0	0	0	0	0	1	0	0	0	0	0	0	0	0	0
IPR000614	Free Met sulfoxide reductase conserved site	0	0	0	0	0	0	0	0	0	0	0	0	0	0	0	0	0	1	0	1	0	1	1	1	1	1	0	0	0	0	0	0	0
IPR000620	EamA domain	12	12	16	10	10	10	12	6	10	14	2	1	2	0	2	0	2	2	1	5	1	2	2	1	3	3	4	2	4	1	1	2	29
IPR000623	Shikimate kinase/Threonine synthase-like 1	0	0	0	0	0	0	0	0	0	0	0	0	0	0	0	0	0	0	0	0	0	0	0	0	0	0	0	0	0	0	0	0	0
IPR000627	Intradiol ring-cleavage dioxygenase, C-terminal	0	0	0	0	0	0	0	0	0	0	20	0	0	0	2	0	0	0	0	0	0	0	0	0	0	0	0	0	0	0	4	0	0
IPR000629	ATP-dependent RNA helicase DEAD-box, conserved site	0	0	0	0	0	0	0	0	0	0	1	1	1	1	1	1	1	1	2	1	2	2	2	2	2	1	1	1	1	1	1	1	0
IPR000630	Ribosomal protein S8	1	1	1	1	1	1	1	1	1	1	1	1	1	1	1	1	1	1	1	1	1	1	1	1	1	1	1	1	1	1	1	1	1
IPR000631	ATP-dependent (S)-NAD(P)H-hydrate dehydratase	1	1	1	1	1	1	1	1	1	1	1	1	1	1	1	1	1	1	1	1	0	1	1	1	1	1	0	1	1	1	1	0	1
IPR000634	Serine/threonine dehydratase, pyridoxal-phosphate-binding site	0	0	0	0	0	0	0	0	0	0	1	0	0	1	1	1	0	1	2	0	1	1	1	1	1	1	0	0	0	0	0	1	0
IPR000639	Epoxide hydrolase-like	0	0	0	0	0	0	0	0	0	0	0	0	0	0	0	0	1	2	0	1	1	1	1	1	1	2	0	0	0	0	0	0	0
IPR000640	Elongation factor EFG, domain V-like	3	3	3	3	3	3	3	3	3	3	4	5	5	4	4	5	4	4	4	5	4	4	4	5	4	4	5	6	5	5	4	5	3
IPR000641	CbxX/CfxQ	0	0	0	0	0	0	0	0	0	0	0	0	1	0	0	0	0	0	0	0	0	0	0	0	0	0	0	0	0	0	0	0	0
IPR000642	Peptidase M41	3	3	3	3	3	3	3	3	3	3	1	1	1	2	1	2	1	1	1	1	1	1	1	1	1	1	1	1	1	1	1	1	1
IPR000644	CBS domain	26	29	24	27	26	28	24	21	25	26	10	4	8	9	6	9	6	12	12	12	6	11	12	12	11	13	9	8	9	6	8	8	29
IPR000649	Initiation factor 2B-related	0	1	0	0	0	0	0	0	0	0	0	0	0	0	0	0	0	0	0	0	0	0	0	0	0	0	0	0	0	0	0	0	1
IPR000652	Triosephosphate isomerase	1	1	1	1	1	1	1	0	1	1	2	2	2	1	1	1	2	1	1	1	1	1	1	1	1	1	2	1	2	1	2	1	1
IPR000653	DegT/DnrJ/EryC1/StrS aminotransferase	1	2	1	1	1	1	1	0	2	1	0	1	0	0	0	0	1	1	1	1	1	1	1	0	2	1	0	1	0	0	1	0	3
IPR000655	Regulatory protein cro	0	0	0	0	0	0	0	0	0	0	0	0	0	0	0	0	0	1	0	0	0	0	2	0	0	0	0	0	0	0	0	0	0
IPR000668	Peptidase C1A, papain C-terminal	0	0	0	0	0	0	0	0	0	0	0	0	0	0	0	0	0	0	0	0	0	0	0	2	0	0	0	0	0	0	0	0	0
IPR000669	Mannitol dehydrogenase	0	0	0	0	0	0	0	0	0	0	0	0	1	1	0	1	0	0	0	1	1	0	1	1	0	1	0	0	0	0	1	1	0
IPR000672	Tetrahydrofolate dehydrogenase/cyclohydrolase	0	0	0	0	0	0	0	0	0	0	1	1	1	1	1	1	1	1	1	1	1	1	1	1	1	1	1	1	1	1	1	1	0
IPR000673	Signal transduction response regulator, chemotaxis, protein-glutamate methylesterase	0	0	1	1	0	0	0	1	0	1	0	0	0	0	0	0	0	1	0	1	0	1	1	0	1	1	0	0	0	0	0	0	1
IPR000674	Aldehyde oxidase/xanthine dehydrogenase, a/b hammerhead	0	0	1	1	0	0	1	0	0	1	0	0	0	0	0	0	0	0	0	0	0	0	0	0	0	0	0	0	0	0	0	0	1
IPR000683	Oxidoreductase, N-terminal	11	12	12	13	13	10	12	6	12	10	3	0	0	9	3	8	2	6	5	4	11	5	8	9	5	5	3	1	1	1	1	3	8
IPR000685	Ribulose bisphosphate carboxylase, large subunit, C-terminal	0	1	0	0	0	0	0	0	0	0	0	0	0	0	0	0	0	0	0	0	0	0	0	0	0	0	0	0	0	0	0	0	2
IPR000705	Galactokinase	0	0	0	0	0	0	0	0	0	0	0	0	0	2	1	1	1	0	0	0	1	1	1	1	1	1	0	1	1	1	0	1	0
IPR000706	N-acetyl-gamma-glutamyl-phosphate reductase, type 1	0	0	0	0	0	0	0	0	0	0	1	0	0	1	0	1	0	0	0	0	0	1	1	1	0	1	0	0	0	0	0	0	0
IPR000709	Leu/Ile/Val-binding protein	0	0	0	0	0	0	0	0	0	0	0	1	2	1	2	1	0	0	1	1	1	1	1	1	1	1	0	0	2	0	2	0	0
IPR000711	ATPase, OSCP/delta subunit	1	1	1	1	1	1	1	0	1	1	0	0	0	0	0	0	1	1	1	1	1	1	1	1	1	1	2	1	0	1	1	1	1
IPR000713	Mur ligase, N-terminal catalytic domain	3	3	4	4	3	4	4	4	4	4	3	3	3	4	3	4	3	5	3	5	2	4	4	4	3	5	3	3	3	3	3	3	3
IPR000715	Glycosyl transferase, family 4	2	2	2	2	2	2	2	2	2	2	1	1	1	1	1	1	1	2	2	2	1	2	2	2	2	2	2	2	1	1	1	2	2
IPR000719	Protein kinase domain	1	2	1	2	1	1	2	1	2	1	1	1	1	1	1	1	1	1	2	1	0	1	1	2	1	1	1	2	1	1	1	1	4
IPR000722	RNA polymerase, alpha subunit	2	2	2	1	1	2	1	0	2	2	1	1	1	1	1	1	1	1	1	1	1	1	1	1	1	1	1	1	1	1	1	1	2
IPR000724	IgG-binding B	0	0	0	0	0	0	0	0	0	0	0	0	0	0	0	0	0	0	0	0	0	0	0	0	0	0	1	0	0	0	0	0	0
IPR000740	GrpE nucleotide exchange factor	1	1	1	1	1	1	1	1	1	1	1	1	1	1	1	1	1	1	1	1	1	1	1	1	1	1	1	1	1	1	1	1	1
IPR000741	Fructose-bisphosphate aldolase, class-I	1	1	1	1	1	1	1	1	1	1	1	0	0	1	0	1	0	1	0	1	0	1	2	0	1	1	1	1	0	1	0	0	0
IPR000748	Pseudouridine synthase, RsuA/RluB/E/F	0	0	0	0	0	0	0	0	0	0	3	2	3	3	3	3	3	3	3	2	1	3	3	3	2	3	3	2	2	2	2	3	0
IPR000754	Ribosomal protein S9	1	1	1	1	1	1	1	1	1	1	1	1	1	1	1	1	1	1	1	1	1	1	1	1	1	1	1	1	1	1	1	1	1
IPR000755	D-alanyl-D-alanine dipeptidase	0	0	0	0	0	1	1	0	1	0	0	0	0	0	0	0	0	0	0	0	0	0	0	0	0	0	0	0	0	0	0	0	0
IPR000756	Diacylglycerol kinase, accessory domain	0	0	0	0	0	0	0	0	0	0	0	0	0	0	0	0	0	0	0	0	0	0	0	0	0	0	0	0	0	0	0	1	0
IPR000757	Glycoside hydrolase family 16	1	1	1	1	0	1	2	1	1	1	0	0	0	0	0	0	0	0	0	0	1	0	0	0	0	0	0	0	0	0	0	0	1
IPR000760	Inositol monophosphatase-like	1	1	1	1	1	1	1	1	1	1	1	2	3	1	2	1	1	1	1	1	0	1	1	1	1	1	1	1	1	1	1	1	1
IPR000763	Catalase-peroxidase haem	0	0	0	0	0	0	0	0	0	0	0	0	0	0	0	0	0	0	0	0	0	0	0	0	0	0	0	0	0	0	0	0	0
IPR000764	Uridine kinase-like	0	0	0	0	0	0	0	0	0	0	1	0	0	1	1	1	1	1	1	1	0	2	2	1	1	1	1	1	1	1	1	1	0
IPR000766	Galactose-1-phosphate uridyl transferase, class II	0	0	0	0	0	0	0	0	0	0	0	0	0	1	0	1	1	0	0	0	1	1	1	0	1	1	0	1	0	1	0	1	0
IPR000771	Fructose-bisphosphate aldolase, class-II	2	1	1	2	2	2	1	0	1	1	1	2	2	1	1	2	1	1	1	1	2	1	1	2	1	1	2	0	2	0	3	1	2
IPR000772	Ricin B, lectin domain	0	0	0	0	0	0	0	0	0	0	0	0	0	0	0	0	0	0	0	0	1	0	0	0	0	0	0	0	0	0	0	0	0
IPR000780	MCP methyltransferase, CheR-type	0	0	0	0	0	0	0	0	0	0	0	0	0	0	0	0	0	1	0	1	0	1	1	0	1	1	0	0	0	0	0	0	0
IPR000782	FAS1 domain	0	0	0	1	0	1	0	1	1	0	0	0	0	0	0	0	0	2	0	2	0	0	0	0	0	1	0	0	0	0	0	0	0
IPR000787	Peptidase M29	1	1	1	1	1	1	1	0	1	1	1	0	0	1	1	1	1	1	1	1	1	1	1	1	1	1	1	1	1	1	1	1	1
IPR000788	Ribonucleotide reductase large subunit, C-terminal	2	2	2	2	2	2	2	1	2	2	1	4	2	2	1	2	1	2	1	2	1	2	2	1	2	3	1	1	1	2	1	1	3
IPR000791	Acetate transporter GPR1/FUN34/SatP family	1	0	1	1	1	1	1	1	1	1	0	0	0	0	0	0	0	0	1	0	1	1	1	1	0	1	0	0	0	0	0	0	0
IPR000792	Transcription regulator LuxR, C-terminal	2	1	3	5	1	1	4	4	4	3	1	1	0	1	2	2	2	2	2	2	2	1	1	2	1	1	1	2	1	1	2	3	10
IPR000793	ATP synthase, alpha subunit, C-terminal	4	4	4	4	4	6	4	2	4	4	4	4	4	4	4	4	4	4	2	4	2	4	4	4	4	4	4	4	2	4	4	4	2
IPR000795	Transcription factor, GTP-binding domain	0	0	0	0	0	0	0	0	0	0	5	6	6	5	5	6	5	5	6	5	4	5	5	8	5	5	6	7	7	6	5	6	0
IPR000801	Putative esterase	2	3	3	2	3	2	2	2	3	2	2	0	3	4	3	4	2	2	0	1	1	2	2	2	0	1	1	0	0	0	2	2	3
IPR000807	Imidazoleglycerol-phosphate dehydratase	1	1	1	1	1	1	1	0	1	1	0	0	0	1	0	1	0	1	0	1	0	0	0	0	0	1	0	0	0	0	0	0	1
IPR000811	Glycosyl transferase, family 35	1	1	1	1	1	1	1	0	1	1	1	1	1	1	1	1	2	1	0	1	0	1	1	0	1	1	1	1	1	1	2	1	1
IPR000816	Peptidase C15, pyroglutamyl peptidase I	0	0	0	0	0	0	0	0	0	0	10	0	0	1	0	1	1	0	1	0	1	0	0	1	1	1	1	1	2	1	1	1	0
IPR000819	Peptidase M17, leucyl aminopeptidase, C-terminal	0	0	0	0	0	0	0	0	0	0	0	1	1	0	0	0	0	0	0	0	0	0	0	0	0	0	0	0	1	0	0	0	1
IPR000821	Alanine racemase	0	0	0	0	0	0	0	0	0	0	1	1	1	1	1	1	1	1	1	1	1	1	1	1	1	1	1	1	1	1	1	1	0
IPR000825	SUF system FeS cluster assembly, SufBD	2	2	2	2	2	2	2	0	2	2	2	2	0	0	2	0	2	2	2	2	2	2	2	2	2	2	2	2	2	2	2	2	2
IPR000829	DAGK family	1	1	1	1	1	1	1	1	1	1	1	1	1	1	1	1	1	1	1	1	0	1	1	1	1	1	1	1	1	1	1	1	1
IPR000831	Trp repressor	0	0	0	0	0	0	0	0	0	0	0	0	0	0	0	0	0	0	1	0	1	0	0	1	0	0	0	0	0	0	0	0	1
IPR000834	Peptidase M14, carboxypeptidase A	0	0	0	0	0	0	0	0	0	0	0	0	0	0	0	0	0	0	0	0	0	0	0	0	0	0	1	0	0	1	0	0	1
IPR000835	MarR-type HTH domain	8	7	8	7	11	9	8	4	7	8	2	1	2	2	3	2	5	9	8	6	6	9	8	9	10	11	4	1	0	1	3	5	23
IPR000836	Phosphoribosyltransferase domain	7	7	8	8	10	8	8	6	8	8	8	8	8	7	7	7	6	8	8	5	6	7	6	8	7	7	6	7	7	6	9	8	7
IPR000842	Phosphoribosyl pyrophosphate synthetase, conserved site	0	0	0	0	0	0	0	0	0	0	1	1	1	1	1	1	1	1	1	1	1	1	1	1	1	1	1	1	1	1	1	1	0
IPR000843	LacI-type HTH domain	8	10	8	7	8	9	6	6	6	9	3	4	5	4	3	4	7	7	11	7	17	6	7	11	10	6	2	1	3	1	4	7	11
IPR000845	Nucleoside phosphorylase domain	4	4	4	5	4	4	5	5	4	5	2	2	1	1	1	1	4	4	4	5	1	3	3	4	4	4	3	4	4	3	2	3	3
IPR000846	Dihydrodipicolinate reductase, N-terminal	1	1	1	1	1	1	1	1	1	1	1	1	1	1	1	1	0	1	1	1	0	1	1	1	1	1	0	0	0	0	1	2	1
IPR000847	Transcription regulator HTH, LysR	8	14	12	14	10	9	14	6	12	11	6	7	6	5	4	3	1	3	6	3	7	3	5	8	3	6	8	4	1	3	6	5	19
IPR000850	Adenylate kinase/UMP-CMP kinase	0	0	0	0	0	0	0	0	0	0	1	1	1	1	1	1	1	2	1	2	1	1	1	1	1	1	1	1	1	1	1	2	0
IPR000860	Porphobilinogen deaminase	0	0	0	0	0	0	0	0	0	0	0	0	1	0	0	0	0	0	0	0	1	0	0	0	0	0	0	0	0	0	0	0	0
IPR000866	Alkyl hydroperoxide reductase subunit C/ Thiol specific antioxidant	4	3	3	3	3	3	3	3	3	3	0	0	0	1	0	1	0	1	2	2	1	1	1	1	2	1	1	1	1	1	2	1	7
IPR000868	Isochorismatase-like	0	0	0	1	1	0	1	2	0	0	1	1	2	1	1	1	0	0	1	1	2	1	1	2	2	2	0	2	2	0	1	1	6
IPR000870	Homoserine kinase	0	0	0	0	0	0	0	0	0	0	1	1	1	1	1	1	1	1	1	0	0	1	1	1	1	1	0	0	0	0	1	1	0
IPR000871	Beta-lactamase, class-A	0	0	0	0	0	0	0	0	0	0	0	0	0	0	0	0	0	0	1	0	0	0	0	1	0	0	0	0	0	0	0	0	0
IPR000873	AMP-dependent synthetase/ligase	0	0	2	2	1	0	3	0	1	1	1	1	0	0	0	0	2	1	3	0	3	0	1	5	1	1	0	0	0	0	2	2	32
IPR000878	Tetrapyrrole methylase	3	2	3	3	2	2	3	2	3	3	1	1	6	1	1	1	1	2	2	2	3	2	2	2	2	2	1	1	1	1	1	1	4
IPR000883	Cytochrome c oxidase subunit I	0	0	0	0	0	0	0	0	0	0	0	0	0	0	0	0	0	0	0	0	1	0	0	0	1	0	0	0	0	0	0	0	2
IPR000887	KDPG/KHG aldolase	2	2	2	6	3	4	2	1	2	3	1	0	2	1	1	0	0	2	0	2	1	0	1	0	2	1	0	0	1	0	1	1	1
IPR000888	dTDP-4-dehydrorhamnose 3,5-epimerase-related	1	0	0	0	0	0	1	0	0	0	0	0	0	0	0	0	0	2	0	0	1	0	0	1	1	1	0	0	0	0	0	0	1
IPR000889	Glutathione peroxidase	1	1	1	1	1	1	1	0	1	1	1	0	0	1	0	1	1	1	2	1	1	1	1	1	1	1	1	0	0	0	0	1	1
IPR000890	Aliphatic acid kinase, short-chain	1	1	1	1	1	1	1	1	1	1	1	2	1	1	1	1	1	1	1	1	0	1	1	1	2	1	2	1	1	1	1	1	2
IPR000891	Pyruvate carboxyltransferase	4	3	5	5	5	4	5	2	5	5	3	0	1	1	3	1	1	2	2	2	1	1	2	2	3	3	1	1	0	1	2	2	3
IPR000897	Signal recognition particle, SRP54 subunit, GTPase domain	2	2	2	2	2	2	2	2	2	2	2	2	2	2	2	2	2	2	2	2	0	2	2	2	2	2	2	2	2	2	2	2	3
IPR000905	Gcp-like domain	2	2	2	2	2	2	2	2	2	2	2	2	2	2	2	2	2	2	2	2	2	2	2	2	2	2	2	2	2	2	2	2	2
IPR000911	Ribosomal protein L11/L12	0	0	0	0	0	0	0	0	0	0	1	1	1	1	1	1	1	1	1	1	1	1	1	1	1	1	1	1	1	1	1	1	0
IPR000914	Solute-binding protein family 5 domain	4	5	4	5	4	5	4	6	4	4	1	6	10	5	1	7	7	6	7	5	4	10	10	7	11	8	4	7	7	6	2	5	5
IPR000917	Sulfatase, N-terminal	3	2	2	2	2	2	2	2	2	3	1	0	0	0	2	0	1	3	3	2	5	2	2	4	2	3	0	0	0	0	0	0	4
IPR000924	Glutamyl/glutaminyl-tRNA synthetase	0	0	0	0	0	0	0	0	0	0	1	1	1	1	1	1	1	1	1	1	1	1	1	1	1	1	1	1	1	1	1	1	0
IPR000926	GTP cyclohydrolase II, RibA	0	0	0	0	0	0	0	0	0	0	1	0	0	1	0	1	0	1	0	1	0	0	1	0	0	1	0	0	0	0	0	0	0
IPR000933	Glycoside hydrolase, family 29	0	0	0	0	0	0	0	0	0	0	0	0	0	0	0	0	2	0	0	0	3	0	0	0	0	0	0	0	0	0	0	2	0
IPR000941	Enolase	0	0	0	0	0	0	0	0	0	0	1	1	1	1	1	1	1	1	1	1	1	1	1	1	1	1	1	1	1	1	1	1	0
IPR000943	RNA polymerase sigma-70	0	0	0	0	0	0	0	0	0	0	1	1	1	1	1	1	1	2	2	2	1	2	2	2	2	2	1	1	1	1	2	1	0
IPR000944	Transcription regulator Rrf2-type	1	1	1	1	1	1	1	1	1	1	0	0	0	2	0	2	1	1	3	1	3	2	2	3	1	1	0	0	0	0	0	0	4
IPR000951	Phthalate dioxygenase reductase	0	0	0	0	0	0	0	0	0	0	0	0	0	0	0	0	0	0	0	0	0	0	0	0	0	0	0	0	0	0	0	0	0
IPR000965	GPR domain	0	0	0	0	0	0	0	0	0	0	1	1	1	1	1	1	0	1	1	1	1	1	1	1	1	1	1	0	0	0	1	1	0
IPR000979	Phosphodiesterase MJ0936/Vps29	0	0	0	0	0	0	0	0	0	0	0	1	1	1	1	1	1	1	1	1	1	1	1	1	1	1	1	1	2	1	1	1	0
IPR000983	Bacterial general secretion pathway protein G-type pilin	0	0	0	0	0	0	0	0	0	0	0	0	0	1	1	1	0	1	1	2	1	1	1	1	0	1	0	0	0	0	0	0	0
IPR000994	Peptidase M24	5	4	5	5	4	5	4	2	3	5	3	3	3	4	3	4	3	4	4	3	4	5	5	5	5	5	3	3	3	3	3	3	4
IPR000999	Ribonuclease III domain	2	2	2	2	2	2	2	1	2	2	2	2	2	2	2	2	2	2	2	2	1	2	2	2	2	2	2	2	2	2	2	2	2
IPR001001	DNA polymerase III, beta sliding clamp	0	0	0	0	0	0	0	0	0	0	1	1	1	1	1	1	1	1	1	1	1	1	1	1	1	1	1	1	1	1	1	1	0
IPR001014	Ribosomal protein L23/L25, conserved site	0	0	0	0	0	0	0	0	0	0	1	0	0	0	1	0	1	1	1	1	1	1	1	1	1	1	1	1	1	1	1	1	0
IPR001015	Ferrochelatase	0	0	0	0	0	0	0	0	0	0	0	0	0	0	0	0	1	0	1	0	0	0	0	1	0	0	0	0	0	0	0	0	1
IPR001017	Dehydrogenase, E1 component	1	1	1	1	1	1	1	1	1	1	1	2	3	1	1	1	1	2	2	2	1	1	1	2	3	2	3	1	1	1	1	1	4
IPR001020	Phosphotransferase system, HPr histidine phosphorylation site	0	0	0	0	0	0	0	0	0	0	1	1	1	1	1	1	1	1	1	1	0	1	1	1	1	1	1	1	1	1	1	1	0
IPR001021	Ribosomal protein L25, long-form	0	0	0	0	0	0	0	0	0	0	1	0	1	1	1	1	0	1	0	1	0	1	1	1	1	1	1	1	1	1	1	1	0
IPR001029	Flagellin, D0/D1 domain	0	0	4	4	4	0	0	4	0	4	0	0	0	0	0	0	0	2	0	2	0	2	3	0	2	2	0	0	0	0	0	0	5
IPR001030	Aconitase/3-isopropylmalate dehydratase large subunit, alpha/beta/alpha domain	2	3	3	3	3	3	5	3	3	3	1	0	0	0	1	0	0	0	1	0	1	0	0	2	0	0	0	0	0	0	1	0	2
IPR001034	DeoR-type HTH domain	3	3	5	3	4	3	5	2	6	3	5	4	2	2	2	3	4	2	4	1	7	2	2	6	2	2	4	0	2	1	2	3	7
IPR001041	2Fe-2S ferredoxin-type iron-sulfur binding domain	0	0	1	1	0	0	0	0	0	1	1	0	0	0	0	0	0	0	0	0	0	0	0	0	0	0	0	1	1	0	0	0	1
IPR001045	Spermidine/spermine synthases	0	0	0	0	0	0	0	0	0	0	0	0	0	0	0	0	0	0	0	0	0	0	0	0	0	0	0	0	0	0	0	1	0
IPR001046	NRAMP family	0	0	2	1	2	1	2	1	2	2	2	0	0	1	0	1	0	0	2	1	0	1	1	1	1	0	1	0	0	0	0	1	2
IPR001048	Aspartate/glutamate/uridylate kinase	4	4	4	6	5	6	4	2	5	4	5	3	4	5	3	5	2	5	6	6	5	6	8	7	5	6	3	2	2	2	4	3	7
IPR001057	Glutamate/acetylglutamate kinase	0	0	0	0	0	0	0	0	0	0	2	1	1	2	1	2	0	1	2	2	1	2	2	1	2	2	1	0	0	0	1	1	0
IPR001059	Translation elongation factor P/YeiP, central	1	1	1	1	1	1	1	1	1	1	1	1	1	1	1	1	2	1	1	1	1	1	1	1	1	1	1	1	1	1	1	1	1
IPR001062	Transcription antitermination protein, NusG	0	0	0	0	0	0	0	0	0	0	1	1	1	1	1	1	1	1	1	1	1	1	1	1	1	1	1	1	1	1	1	1	0
IPR001063	Ribosomal protein L22/L17	1	1	1	1	1	1	1	1	1	1	1	1	1	1	1	1	1	1	1	1	1	1	1	1	1	1	1	1	1	1	1	1	1
IPR001078	2-oxoacid dehydrogenase acyltransferase, catalytic domain	1	1	1	1	1	1	1	1	1	1	1	2	3	1	1	1	1	2	1	1	0	1	1	1	2	2	3	1	1	1	1	1	4
IPR001080	3Fe-4S ferredoxin	0	0	0	0	0	0	0	0	0	0	0	0	0	0	0	0	0	0	1	0	0	0	0	1	0	0	0	0	0	0	0	0	0
IPR001085	Serine hydroxymethyltransferase	1	1	1	1	1	1	1	0	1	1	1	1	1	1	1	1	1	1	1	1	1	1	1	1	1	1	0	2	1	2	1	1	1
IPR001086	Prephenate dehydratase	1	1	1	1	1	1	1	0	1	1	1	0	0	1	1	1	0	0	1	0	1	0	0	1	0	0	0	0	0	0	1	0	1
IPR001087	GDSL lipase/esterase	0	1	0	1	0	1	1	0	1	0	0	0	0	0	1	1	0	1	2	1	1	0	2	0	1	1	0	1	1	0	0	0	5
IPR001088	Glycoside hydrolase, family 4	5	3	3	6	3	3	4	3	6	4	0	0	0	3	0	2	0	1	1	1	5	2	2	3	3	0	0	0	0	0	0	1	4
IPR001091	Restriction/modification DNA-methylase	0	0	0	0	0	0	0	0	0	0	0	0	0	0	0	0	0	0	0	0	0	0	1	1	1	0	0	0	1	0	3	1	0
IPR001093	IMP dehydrogenase/GMP reductase	2	2	2	2	2	2	2	1	2	2	2	2	2	2	1	2	1	2	1	2	1	2	2	1	2	2	2	2	2	1	2	2	2
IPR001094	Flavodoxin-like	0	0	0	0	0	0	0	0	0	0	10	0	0	0	0	0	0	0	0	0	0	0	0	0	0	0	0	0	0	0	0	0	0
IPR001095	Acetyl-CoA carboxylase, alpha subunit	1	1	2	2	2	1	2	1	1	2	1	0	1	1	1	1	1	1	1	1	1	1	1	1	1	1	0	0	0	0	1	1	1
IPR001098	DNA-directed DNA polymerase, family A, palm domain	1	1	2	1	1	1	1	2	1	1	1	1	1	1	1	1	1	1	1	1	0	1	1	1	1	1	1	2	2	1	3	1	1
IPR001106	Aromatic amino acid lyase	0	0	0	0	0	0	0	0	0	0	0	0	0	0	0	0	0	0	0	0	0	0	0	2	0	0	0	0	0	0	0	0	1
IPR001107	Band 7 domain	1	1	0	1	0	1	0	1	0	1	1	2	1	0	1	0	0	2	3	1	2	1	2	2	0	2	1	0	0	0	1	0	1
IPR001110	Uncharacterised protein family UPF0012, conserved site	0	0	0	0	0	0	0	0	0	0	0	0	0	1	0	1	0	0	0	0	0	0	0	0	0	0	0	0	0	0	0	0	0
IPR001114	Adenylosuccinate synthetase	1	1	1	1	1	2	1	0	1	1	1	1	1	1	0	1	1	1	1	1	1	1	1	1	1	1	0	0	0	0	0	0	1
IPR001117	Multicopper oxidase, type 1	1	1	1	1	1	1	1	0	1	1	0	0	0	0	0	0	0	2	0	1	0	0	0	1	0	1	0	0	0	0	0	0	1
IPR001123	Amino acid exporter protein, LeuE-type	1	1	1	0	0	0	0	0	0	1	0	0	0	0	0	0	0	0	0	0	0	0	0	0	0	0	0	0	0	0	0	0	3
IPR001126	UmuC domain	2	2	2	2	2	2	2	1	2	2	2	1	2	2	2	2	2	2	2	2	1	3	3	2	3	2	2	1	2	2	2	2	4
IPR001127	Phosphotransferase system, sugar-specific permease EIIA type 1	3	5	5	5	3	10	4	2	5	3	3	3	4	9	5	6	1	4	7	2	7	3	3	6	2	5	1	0	3	1	3	4	4
IPR001128	Cytochrome P450	0	0	0	0	0	0	0	0	0	0	0	0	0	0	0	0	0	0	0	0	0	0	0	0	1	0	0	0	0	0	0	0	8
IPR001130	TatD family	1	1	1	1	1	1	1	1	1	1	1	2	1	1	1	1	1	1	2	1	1	1	1	2	1	1	2	2	3	2	3	2	1
IPR001131	Peptidase M24B, X-Pro dipeptidase/aminopeptidase P, conserved site	0	0	0	0	0	0	0	0	0	0	10	0	1	1	1	1	1	2	2	2	2	2	2	2	2	2	1	0	1	1	1	2	0
IPR001148	Alpha carbonic anhydrase domain	1	1	1	1	1	1	1	1	1	1	0	0	0	0	0	0	0	1	2	2	1	1	1	2	1	1	0	0	0	0	0	0	0
IPR001150	Glycine radical domain	2	2	2	1	1	2	2	1	2	2	1	0	0	1	1	0	2	1	1	1	0	1	1	1	1	1	1	1	1	1	1	2	0
IPR001155	NADH:flavin oxidoreductase/NADH oxidase, N-terminal	1	4	1	1	3	4	2	1	3	1	3	2	2	2	3	1	1	1	2	1	5	1	3	4	1	4	0	0	3	0	2	1	2
IPR001160	Peptidase M20C, Xaa-His dipeptidase	0	0	0	0	0	0	0	0	0	0	0	0	0	0	0	0	0	0	0	0	0	0	0	0	0	0	0	0	0	0	1	0	0
IPR001162	UvrC family homology region	1	1	1	1	1	1	1	1	1	1	1	1	1	1	1	1	1	1	1	1	2	1	1	2	1	1	1	1	1	1	1	1	1
IPR001172	Flagellar motor switch FliN/Type III secretion HrcQb	0	0	0	0	0	0	0	0	0	0	0	0	0	0	0	0	0	1	0	1	0	1	1	0	1	1	0	0	0	0	0	0	0
IPR001173	Glycosyltransferase 2-like	6	10	7	6	7	6	8	0	7	7	5	5	9	5	4	7	6	14	3	7	6	13	12	7	13	14	4	4	2	4	5	5	14
IPR001177	DNA helicase E1 protein, C-terminal, Papillomavirus	0	0	0	0	0	0	0	0	0	0	0	0	0	0	0	0	0	0	0	0	0	0	0	0	0	0	0	0	0	0	0	0	0
IPR001179	FKBP-type peptidyl-prolyl cis-trans isomerase domain	1	1	1	1	1	1	1	1	1	1	1	1	1	1	1	1	1	1	1	1	1	1	1	1	1	1	1	1	1	1	1	1	1
IPR001182	Probable peptidoglycan glycosyltransferase FtsW/RodA	2	2	2	2	2	2	2	1	2	2	2	2	2	2	2	2	2	2	4	2	1	2	2	5	3	2	2	2	2	2	2	2	3
IPR001185	Large-conductance mechanosensitive channel	1	1	1	1	1	1	1	0	1	1	1	1	1	1	1	1	1	1	1	0	1	1	1	1	1	1	1	1	1	1	1	1	1
IPR001188	Bacterial periplasmic spermidine/putrescine-binding protein	0	0	0	0	0	0	0	0	0	0	0	1	0	0	0	0	2	2	1	2	2	1	1	2	1	2	1	1	1	1	1	1	0
IPR001189	Manganese/iron superoxide dismutase	0	0	0	0	0	0	0	0	0	0	1	0	0	1	1	1	1	1	1	1	1	1	1	1	1	1	1	1	1	1	1	1	0
IPR001196	Ribosomal protein L15, conserved site	0	0	0	0	0	0	0	0	0	0	1	1	1	1	1	1	1	1	1	1	1	1	1	1	1	1	1	1	1	1	1	1	0
IPR001199	Cytochrome b5-like heme/steroid binding domain	1	1	2	2	2	2	2	2	1	2	0	0	0	0	0	0	0	1	0	1	0	0	0	0	0	0	0	0	1	0	0	0	0
IPR001204	Phosphate transporter	4	4	4	4	2	4	4	2	3	4	0	0	0	0	0	0	0	0	0	0	0	0	0	0	0	0	0	0	0	0	0	0	4
IPR001206	Diacylglycerol kinase, catalytic domain	2	2	2	2	2	2	2	2	2	2	3	0	2	2	2	2	1	3	2	3	2	4	4	3	4	3	3	2	2	3	3	2	3
IPR001207	Transposase, mutator type	0	2	0	0	0	0	0	0	0	0	0	0	0	0	13	0	18	0	0	1	5	1	2	20	0	0	1	1	9	1	0	2	0
IPR001209	Ribosomal protein S14	0	0	0	0	1	1	0	0	0	0	1	1	1	2	1	1	0	1	2	2	2	1	1	2	1	2	2	1	1	0	1	1	2
IPR001216	Cysteine synthase/cystathionine beta-synthase, pyridoxal-phosphate attachment site	0	0	0	0	0	0	0	0	0	0	0	0	0	0	1	0	0	0	2	0	2	1	1	2	0	1	0	0	0	1	1	1	0
IPR001220	Legume lectin domain	0	0	0	0	0	0	0	0	0	0	0	0	0	0	0	0	0	0	1	0	1	0	0	3	0	0	0	0	0	0	0	0	0
IPR001221	Phenol hydroxylase reductase	0	0	0	0	0	0	0	0	0	0	0	0	0	0	0	0	0	2	0	2	0	0	0	0	0	0	0	0	0	0	0	0	0
IPR001223	Glycoside hydrolase family 18, catalytic domain	0	0	0	0	0	0	0	0	0	0	0	0	0	0	0	0	0	0	2	0	2	0	0	2	0	0	0	0	0	0	0	0	4
IPR001226	Flavodoxin, conserved site	0	0	0	0	0	0	0	0	0	0	0	0	1	0	0	0	2	1	1	0	1	2	1	1	0	1	1	0	0	1	0	1	0
IPR001227	Acyl transferase domain superfamily	0	0	0	0	0	0	0	0	0	0	1	0	1	1	1	1	1	1	1	1	1	1	1	1	1	1	0	0	0	0	1	1	0
IPR001228	2-C-methyl-D-erythritol 4-phosphate cytidylyltransferase	0	0	1	0	0	0	0	0	0	0	0	0	0	0	0	0	1	1	1	1	1	1	1	1	1	1	0	0	0	0	0	0	1
IPR001233	tRNA-splicing ligase, RtcB	1	0	2	2	2	1	1	2	2	2	0	0	0	0	0	0	0	0	0	0	2	0	0	1	0	0	0	0	0	0	0	0	0
IPR001236	Lactate/malate dehydrogenase, N-terminal	3	3	3	3	3	3	3	3	3	3	2	2	2	2	2	2	1	2	2	2	1	2	2	4	2	2	1	0	0	0	2	2	2
IPR001238	DNA-binding, RecF	0	0	0	0	0	0	0	0	0	0	1	1	1	1	1	1	1	1	1	1	1	1	1	1	1	1	1	1	1	1	1	1	0
IPR001240	N-(5'phosphoribosyl) anthranilate isomerase (PRAI)	1	1	1	1	1	1	1	1	1	1	1	0	1	1	1	1	0	0	0	0	0	0	0	1	0	1	0	0	0	0	1	0	1
IPR001241	DNA topoisomerase, type IIA	0	0	0	0	0	0	0	0	0	0	2	2	2	2	2	2	2	2	2	2	1	2	2	2	2	2	2	2	2	2	2	2	0
IPR001242	Condensation domain	0	0	0	0	0	0	0	0	0	0	0	0	0	0	0	0	0	0	0	0	0	0	0	1	0	0	0	0	0	0	0	0	27
IPR001247	Exoribonuclease, phosphorolytic domain 1	2	2	2	2	2	2	2	2	2	2	1	1	1	1	1	1	1	2	2	2	1	2	2	2	2	2	1	1	1	1	1	1	3
IPR001248	Purine-cytosine permease	0	0	0	1	2	1	0	0	1	0	0	0	0	0	1	1	0	0	1	1	2	1	1	1	1	0	0	1	1	0	1	1	2
IPR001249	Acetyl-CoA biotin carboxyl carrier	0	0	0	0	0	0	0	0	0	0	1	0	1	1	1	1	1	1	1	1	1	1	1	1	1	1	0	0	0	0	1	2	0
IPR001250	Mannose-6-phosphate isomerase, type I	1	1	1	2	1	2	1	1	1	1	1	0	2	1	0	1	1	1	1	1	1	1	1	1	1	1	1	0	2	0	0	1	3
IPR001251	CRAL-TRIO lipid binding domain	0	0	0	0	0	0	0	0	0	0	0	0	0	0	0	0	0	0	0	0	0	0	0	0	0	0	0	0	0	0	0	0	0
IPR001261	ArgE/DapE/ACY1/CPG2/YscS, conserved site	0	0	0	0	0	0	0	0	0	0	6	0	5	6	6	5	3	3	6	4	4	4	4	8	3	6	3	5	3	2	5	4	0
IPR001264	Glycosyl transferase, family 51	3	3	3	3	3	3	3	3	3	3	3	2	3	3	2	3	3	3	3	3	1	3	3	3	3	3	3	3	2	3	3	3	4
IPR001267	Thymidine kinase	1	1	1	1	1	1	1	0	1	1	1	1	1	1	1	1	1	1	1	1	1	1	1	1	1	1	1	1	1	1	1	1	1
IPR001269	tRNA-dihydrouridine synthase	1	1	1	1	1	1	1	1	1	1	1	1	1	1	1	1	1	1	2	1	2	1	1	2	1	1	1	1	1	1	1	1	2
IPR001270	ClpA/B family	0	0	0	0	0	0	0	0	0	0	4	4	6	4	4	4	3	4	4	4	2	4	4	4	5	4	3	3	4	4	3	3	0
IPR001272	Phosphoenolpyruvate carboxykinase, ATP-utilising	2	1	2	2	2	2	2	2	2	2	0	0	0	0	0	0	0	1	0	1	0	0	1	0	1	1	0	0	0	0	0	1	1
IPR001278	Arginine-tRNA ligase	1	1	1	1	1	1	1	1	1	1	2	1	1	1	1	1	1	1	1	1	0	1	1	1	1	1	1	1	1	1	1	1	1
IPR001279	Metallo-beta-lactamase	9	9	10	10	8	12	10	10	11	9	6	8	6	9	8	9	11	11	9	10	7	11	11	16	13	13	11	9	8	10	10	11	15
IPR001282	Glucose-6-phosphate dehydrogenase	0	0	0	0	0	0	0	0	0	0	0	1	1	1	1	1	1	1	1	2	1	1	1	1	1	1	1	1	0	1	0	1	0
IPR001288	Translation initiation factor 3	0	0	0	0	0	0	0	0	0	0	1	1	1	1	1	1	1	1	1	1	0	1	1	1	1	1	1	1	1	1	1	1	0
IPR001295	Dihydroorotate dehydrogenase, conserved site	0	0	0	0	0	0	0	0	0	0	2	1	1	1	0	1	1	1	1	1	1	1	1	1	1	1	0	0	1	0	1	1	0
IPR001296	Glycosyl transferase, family 1	7	9	7	9	9	8	7	2	9	8	6	1	5	6	5	10	5	9	5	13	4	7	5	7	8	8	5	6	6	7	8	8	10
IPR001303	Class II aldolase/adducin N-terminal	2	2	4	3	2	4	4	3	3	2	0	3	0	0	0	0	3	0	0	0	1	0	0	1	0	1	1	0	0	0	0	1	3
IPR001305	Heat shock protein DnaJ, cysteine-rich domain	1	1	1	1	1	1	1	1	1	1	1	1	1	1	1	1	1	1	1	1	1	1	2	1	1	1	1	1	1	1	1	1	1
IPR001307	Thiosulphate sulfurtransferase, conserved site	0	0	0	0	0	0	0	0	0	0	1	0	2	1	2	1	0	1	0	0	0	2	1	0	0	1	0	2	3	3	0	0	0
IPR001310	Histidine triad (HIT) protein	2	2	2	2	2	2	2	2	2	2	2	1	1	1	2	1	2	1	1	1	0	1	1	1	1	1	2	1	1	2	1	2	1
IPR001320	Ionotropic glutamate receptor	0	0	0	0	0	0	0	0	0	0	1	2	0	2	1	2	1	2	2	2	2	3	2	3	1	3	2	0	0	0	2	2	0
IPR001328	Peptidyl-tRNA hydrolase	1	1	1	1	1	1	1	1	1	1	1	1	1	1	1	1	1	1	1	1	1	1	1	1	1	1	1	1	1	1	1	1	1
IPR001333	Peptidase M32, carboxypeptidase Taq	0	0	0	0	0	0	0	0	0	0	0	0	0	0	0	0	0	0	1	0	0	0	0	1	0	0	0	0	0	0	0	0	1
IPR001341	Aspartate kinase	0	0	0	0	0	0	0	0	0	0	1	1	1	1	1	1	1	2	2	2	1	2	2	2	2	2	0	0	0	0	1	1	0
IPR001342	Homoserine dehydrogenase, catalytic	1	1	1	1	1	1	1	1	1	1	1	1	1	1	1	1	1	1	1	0	0	1	1	1	1	1	0	0	0	0	1	1	1
IPR001345	Phosphoglycerate/bisphosphoglycerate mutase, active site	0	0	0	0	0	0	0	0	0	0	2	2	4	1	0	1	1	0	2	0	1	1	0	1	0	0	0	1	0	1	1	1	0
IPR001347	but install it in cay	11	15	15	20	13	14	14	6	15	13	1	4	9	7	2	6	6	7	4	8	20	10	10	15	12	9	5	1	5	1	1	6	7
IPR001351	Ribosomal protein S3, C-terminal	0	0	0	0	0	0	0	0	0	0	1	1	1	1	1	1	1	1	1	1	1	1	1	1	1	1	1	1	1	1	1	1	0
IPR001353	Proteasome, subunit alpha/beta	1	1	1	1	1	1	1	1	1	1	0	0	0	0	0	0	1	1	1	1	0	1	1	1	1	1	1	1	1	1	1	1	1
IPR001357	BRCT domain	3	4	3	4	2	2	4	2	1	1	2	2	1	2	1	2	1	1	1	1	2	2	1	2	1	1	1	2	1	1	1	2	1
IPR001360	Glycoside hydrolase family 1	12	23	23	13	13	28	22	10	24	16	0	0	1	12	2	5	1	7	8	5	16	10	7	15	8	6	0	0	0	0	0	4	4
IPR001362	Glycoside hydrolase, family 32	0	0	0	0	0	0	0	0	0	0	1	0	1	1	1	1	2	1	1	1	1	1	1	3	2	1	0	0	0	0	1	2	0
IPR001365	Adenosine/AMP deaminase domain	0	0	0	0	0	0	0	0	0	0	0	0	0	0	0	0	0	0	1	1	1	1	1	1	1	0	1	0	0	0	0	0	0
IPR001367	Iron dependent repressor, metal binding and dimerisation domain	1	1	1	1	2	1	1	1	1	1	1	0	0	1	1	1	1	1	1	1	1	1	1	1	1	1	1	1	1	1	1	1	1
IPR001374	R3H domain	1	1	1	1	1	1	1	0	1	1	1	1	1	1	1	1	1	1	1	1	1	1	1	1	1	1	1	1	1	1	1	1	1
IPR001375	Peptidase S9, prolyl oligopeptidase, catalytic domain	1	2	1	1	0	1	1	0	2	3	0	0	0	0	0	0	1	0	0	0	0	0	0	0	0	0	0	0	1	0	0	2	2
IPR001381	3-dehydroquinate dehydratase type I	1	1	1	1	1	1	1	0	1	1	0	0	1	1	1	1	0	0	1	0	1	0	0	1	0	0	0	0	0	0	1	0	1
IPR001383	Ribosomal protein L28	0	0	0	0	0	0	0	0	0	0	1	1	1	1	1	1	1	1	1	1	0	1	1	1	1	1	1	1	1	1	1	1	0
IPR001387	Cro/C1-type helix-turn-helix domain	25	15	21	17	7	12	10	4	8	18	11	6	13	3	4	6	5	6	13	10	34	11	28	43	15	22	11	14	11	9	19	19	18
IPR001404	Heat shock protein Hsp90 family	0	0	0	0	0	0	0	0	0	0	0	0	0	0	0	0	0	0	0	0	0	0	0	1	0	0	0	0	0	0	0	0	2
IPR001405	Uncharacterised protein family UPF0758	0	0	0	0	0	0	0	0	0	0	1	1	0	1	1	1	1	1	1	1	0	1	2	1	1	1	1	1	1	1	2	1	0
IPR001406	Pseudouridine synthase I, TruA	0	0	0	0	0	0	0	0	0	0	1	1	1	1	1	1	1	2	2	2	2	2	2	2	1	2	1	1	1	1	1	1	0
IPR001412	Aminoacyl-tRNA synthetase, class I, conserved site	0	0	0	0	0	0	0	0	0	0	7	7	7	7	7	7	6	7	7	7	3	7	7	7	7	7	7	7	7	6	6	7	0
IPR001424	Superoxide dismutase, copper/zinc binding domain	0	0	0	0	0	0	0	0	0	0	0	0	1	0	0	0	0	0	0	0	0	0	0	0	0	0	0	0	0	0	0	0	1
IPR001425	Archaeal/bacterial/fungal rhodopsins	0	0	0	0	0	0	0	0	0	0	0	0	0	0	0	0	0	0	0	1	0	0	0	0	0	0	0	0	0	0	0	0	0
IPR001431	Peptidase M16, zinc-binding site	0	0	0	0	0	0	0	0	0	0	10	1	1	0	1	0	0	0	0	0	0	0	0	0	0	0	0	0	1	0	0	0	0
IPR001433	Oxidoreductase FAD/NAD(P)-binding	1	0	2	2	2	2	2	2	1	2	0	0	0	0	0	0	0	1	1	2	0	0	0	0	0	0	0	0	1	0	0	0	5
IPR001434	Domain of unknown function DUF11	0	0	0	0	0	0	0	0	0	0	0	0	0	0	0	0	0	0	2	0	2	0	0	1	0	0	0	0	0	0	0	1	0
IPR001437	Transcription elongation factor, GreA/GreB, C-terminal	1	1	1	1	1	1	1	1	1	1	1	1	1	1	1	1	1	1	1	1	0	1	1	1	1	1	1	1	1	1	1	1	1
IPR001440	Tetratricopeptide repeat 1	0	0	0	0	0	0	0	0	0	0	0	0	1	0	0	0	0	0	0	1	4	0	0	3	1	0	0	0	0	0	0	0	1
IPR001441	Decaprenyl diphosphate synthase-like	1	1	1	1	1	1	1	2	2	1	1	1	1	1	1	1	1	2	1	2	1	2	1	1	1	2	1	1	1	1	1	1	1
IPR001444	Flagellar basal body rod protein, N-terminal	0	0	6	6	6	0	0	6	0	6	0	0	0	0	0	0	0	5	0	5	0	6	6	0	6	6	0	0	0	0	0	0	6
IPR001451	Hexapeptide repeat	10	14	15	17	14	10	15	6	14	19	3	2	4	6	4	6	3	6	8	4	8	7	6	8	9	6	4	2	1	1	3	3	14
IPR001453	MoaB/Mog domain	1	1	1	1	1	1	1	1	1	1	1	1	1	1	1	1	1	1	1	1	1	1	1	1	1	1	1	0	1	1	4	1	3
IPR001455	TusA-like domain	2	2	2	2	2	2	2	1	2	2	0	0	0	0	0	0	0	1	0	2	0	0	0	0	0	1	0	0	0	0	0	0	2
IPR001460	Penicillin-binding protein, transpeptidase	5	5	5	5	5	5	5	5	5	5	5	4	5	5	4	5	5	6	6	5	4	6	6	6	5	5	5	5	4	5	5	5	11
IPR001463	Sodium:alanine symporter	1	1	2	1	0	2	2	0	1	1	1	2	2	0	1	0	0	1	0	0	0	0	0	0	0	1	0	5	2	3	1	1	4
IPR001466	Beta-lactamase-related	1	1	1	1	1	1	1	1	1	1	0	0	0	0	0	0	0	1	2	1	2	1	1	3	1	1	0	0	0	2	0	0	3
IPR001468	Indole-3-glycerol phosphate synthase, conserved site	0	0	0	0	0	0	0	0	0	0	1	0	1	1	0	1	0	0	0	0	0	0	0	1	0	1	0	0	0	0	1	0	0
IPR001469	ATP synthase, F1 complex, delta/epsilon subunit	0	0	0	0	0	0	0	0	0	0	0	0	0	0	0	0	1	1	1	1	1	1	1	1	1	1	2	1	0	1	1	1	0
IPR001474	GTP cyclohydrolase I	0	0	0	0	0	0	0	0	0	0	1	0	0	1	0	1	0	0	0	0	1	0	0	0	0	0	0	1	1	1	0	0	0
IPR001478	PDZ domain	3	3	3	3	3	3	3	3	3	3	3	3	3	3	3	3	3	5	6	5	3	5	5	5	5	5	3	3	3	3	3	3	9
IPR001482	Type II/IV secretion system protein	1	3	4	5	2	3	2	1	4	3	1	1	1	1	1	1	1	1	1	3	4	1	2	1	1	1	1	1	1	1	1	1	1
IPR001492	Flagellin	0	0	0	0	0	0	0	0	0	0	0	0	0	0	0	0	0	1	0	1	0	1	2	0	1	1	0	0	0	0	0	0	0
IPR001497	Methylated-DNA-[protein]-cysteine S-methyltransferase, active site	0	0	0	0	0	0	0	0	0	0	10	0	1	1	1	1	1	1	2	1	3	1	1	3	1	1	1	1	1	1	1	1	0
IPR001498	Impact, N-terminal	1	1	1	1	1	1	1	1	1	1	1	1	1	1	1	1	1	1	1	1	1	1	1	1	1	1	1	2	1	2	1	1	1
IPR001509	NAD-dependent epimerase/dehydratase	4	3	3	2	1	2	4	0	3	2	2	1	2	2	1	3	0	1	2	1	3	3	2	5	4	1	1	1	2	3	0	1	3
IPR001518	Argininosuccinate synthase	1	1	1	1	1	1	1	1	1	1	1	1	1	1	1	1	0	1	0	1	1	1	1	1	0	1	0	0	0	0	1	0	1
IPR001525	C-5 cytosine methyltransferase	0	0	0	0	0	0	0	0	0	0	0	0	1	2	2	0	2	0	2	0	1	1	2	0	0	0	1	0	3	0	3	0	0
IPR001529	DNA-directed RNA polymerase, M/15kDa subunit	0	0	0	0	0	0	0	0	0	0	0	0	0	0	0	0	0	0	0	0	0	0	0	0	0	0	1	0	0	0	0	0	0
IPR001537	tRNA/rRNA methyltransferase, SpoU type	3	3	3	3	3	3	3	2	3	3	3	3	3	3	3	3	3	3	3	3	2	3	3	3	3	3	3	3	3	3	3	3	3
IPR001538	Mannose-6-phosphate isomerase, type II, C-terminal	0	0	0	1	0	1	0	0	0	0	0	0	0	0	0	0	0	0	0	0	0	1	0	0	0	0	0	0	0	0	0	0	0
IPR001539	Peptidase U32	2	2	2	2	2	2	2	2	2	2	2	0	0	0	2	0	0	0	2	0	2	0	0	2	0	0	2	2	2	2	2	2	2
IPR001543	Surface presentation of antigen (SpoA)	0	0	2	2	2	0	0	2	0	2	0	0	0	0	0	0	0	2	0	2	0	2	2	0	2	2	0	0	0	0	0	0	2
IPR001544	Aminotransferase class IV	3	3	3	3	3	3	3	2	3	3	2	1	1	3	1	3	1	3	2	2	1	3	3	2	2	3	0	0	0	0	2	0	4
IPR001555	Phosphoribosylglycinamide formyltransferase, active site	0	0	0	0	0	0	0	0	0	0	1	2	1	1	1	1	1	1	1	1	1	2	1	2	1	1	0	1	1	1	1	1	0
IPR001557	L-lactate/malate dehydrogenase	0	0	0	0	0	0	0	0	0	0	2	2	2	2	2	2	1	2	2	2	1	2	2	4	2	2	2	0	0	0	2	2	0
IPR001559	Phosphotriesterase	0	0	0	0	0	0	0	0	0	0	0	1	0	0	0	0	0	0	0	0	0	0	0	0	0	0	0	0	0	0	0	0	0
IPR001564	Nucleoside diphosphate kinase	0	0	0	0	0	0	0	0	0	0	0	0	0	1	0	1	0	1	0	1	0	1	1	0	1	1	1	0	0	0	0	2	1
IPR001566	23S rRNA (uracil(1939)-C(5))-methyltransferase RlmD	0	0	0	0	0	0	0	0	0	0	2	2	2	2	2	2	1	1	2	1	2	1	1	3	1	1	1	2	2	2	2	1	0
IPR001567	Peptidase M3A/M3B catalytic domain	3	3	3	3	3	3	3	3	3	3	2	0	0	3	3	3	3	3	2	3	1	3	3	2	3	3	4	3	3	3	2	5	2
IPR001576	Phosphoglycerate kinase	1	1	1	1	1	1	1	0	1	1	1	1	1	1	1	1	1	1	1	1	1	1	1	1	1	1	1	1	1	1	1	1	1
IPR001579	Glycoside hydrolase, chitinase active site	0	0	0	0	0	0	0	0	0	0	0	0	0	0	0	0	0	0	1	0	1	0	0	1	0	0	0	0	0	0	0	0	0
IPR001584	Integrase, catalytic core	12	7	4	1	1	2	0	0	2	4	1	0	26	2	0	6	1	69	0	27	10	6	1	1	11	4	4	8	20	4	10	11	0
IPR001585	Transaldolase/Fructose-6-phosphate aldolase	1	1	1	1	1	1	0	0	2	1	1	2	2	2	0	1	1	0	1	0	0	0	0	1	0	1	2	1	3	2	3	1	1
IPR001587	Ribonuclease J, conserved site	0	0	0	0	0	0	0	0	0	0	1	0	0	1	1	1	1	1	1	1	0	1	1	1	1	1	1	1	1	1	1	1	0
IPR001597	Aromatic amino acid beta-eliminating lyase/threonine aldolase	0	0	0	0	0	0	0	0	0	0	0	0	0	0	0	0	1	0	0	0	0	0	0	0	0	0	1	0	0	0	1	1	0
IPR001598	Transposase, IS30, conserved site	0	0	0	0	0	0	0	0	0	0	0	1	0	0	0	0	0	0	0	1	0	0	0	0	0	0	0	0	1	0	10	0	0
IPR001602	Uncharacterised protein family UPF0047	1	1	1	2	1	2	1	0	1	1	0	1	3	0	1	0	1	1	0	0	0	1	1	0	1	1	1	0	1	0	1	0	1
IPR001608	Alanine racemase, N-terminal	2	2	2	2	3	2	2	2	2	2	2	2	2	2	2	2	2	2	2	2	1	2	2	2	2	2	1	2	2	2	3	2	3
IPR001610	PAC motif	0	0	0	0	0	0	0	0	0	0	0	0	0	0	0	0	0	0	0	0	0	1	0	0	1	0	0	0	0	0	0	0	0
IPR001611	Leucine-rich repeat	1	0	0	0	0	0	0	0	0	0	0	0	0	0	0	0	0	0	0	0	1	0	0	0	0	0	0	0	0	0	0	0	0
IPR001619	Sec1-like protein	0	0	0	0	0	0	0	0	0	0	10	0	0	0	0	0	0	0	0	0	0	0	0	0	0	0	0	0	0	0	0	0	0
IPR001623	DnaJ domain	1	3	1	1	2	1	1	1	1	1	1	1	1	1	1	1	2	1	1	1	1	1	1	2	1	1	1	1	2	1	1	2	1
IPR001624	Flagellar hook-basal body complex protein FliE	0	0	1	1	1	0	0	1	0	1	0	0	0	0	0	0	0	1	0	1	0	1	1	0	1	1	0	0	0	0	0	0	1
IPR001626	ABC transporter, TroCD-like	2	2	2	2	1	3	2	1	2	2	3	1	1	3	3	3	2	3	4	2	2	3	3	2	2	3	3	3	4	3	3	4	3
IPR001633	EAL domain	0	4	3	4	0	2	0	0	3	2	0	0	0	0	0	0	0	0	3	0	3	0	2	2	2	0	0	0	0	0	0	0	3
IPR001635	Flagellar hook-length control protein FliK	0	0	0	0	0	0	0	0	0	0	0	0	0	0	0	0	0	1	0	0	0	0	0	0	0	0	0	0	0	0	0	0	0
IPR001636	Phosphoribosylaminoimidazole-succinocarboxamide synthase	0	0	0	0	0	0	0	0	0	0	1	1	1	0	0	0	1	1	1	0	1	1	0	1	0	1	0	0	0	0	1	0	0
IPR001637	Glutamine synthetase class-I, adenylation site	0	0	0	0	0	0	0	0	0	0	0	0	1	0	0	0	1	0	0	0	0	0	0	0	1	0	0	1	0	0	0	1	0
IPR001638	Solute-binding protein family 3/N-terminal domain of MltF	14	15	14	15	15	12	13	11	14	13	6	7	7	13	7	12	3	6	5	5	7	9	10	11	6	7	3	3	4	3	8	4	7
IPR001640	Phosphatidylglycerol--prolipoprotein diacylglyceryl transferase Lgt	2	2	2	3	1	1	3	1	1	4	1	1	1	1	1	1	1	2	1	2	1	1	2	2	1	2	1	1	1	1	1	2	1
IPR001645	Folylpolyglutamate synthetase	0	0	0	0	0	0	0	0	0	0	1	1	1	2	1	2	1	1	1	1	0	1	1	1	1	1	1	2	2	2	1	1	0
IPR001646	Pentapeptide repeat	2	2	3	3	2	2	2	2	3	2	0	0	0	0	0	0	0	1	2	1	3	1	1	2	1	1	0	0	0	0	0	0	4
IPR001647	DNA-binding HTH domain, TetR-type	5	5	7	8	6	4	7	2	4	5	3	6	7	3	0	3	4	8	11	5	9	5	7	13	3	5	3	3	0	7	4	2	21
IPR001648	Ribosomal protein S18	1	1	1	1	1	1	1	0	1	1	1	1	1	1	1	1	1	1	1	1	1	1	1	1	1	1	1	1	1	1	1	1	1
IPR001650	Helicase, C-terminal	20	19	18	16	15	16	22	16	20	19	12	13	12	11	12	12	11	15	15	14	9	14	14	14	16	15	9	12	9	9	11	11	14
IPR001653	Diaminopimelate epimerase, DapF	0	0	0	0	2	0	0	0	0	0	0	0	0	0	0	0	0	1	1	1	0	1	1	1	1	1	0	0	0	0	0	0	2
IPR001667	DDH domain	4	4	4	3	4	4	4	3	4	4	3	3	4	4	4	4	4	3	4	3	3	3	3	4	4	3	4	4	4	4	4	3	4
IPR001669	Arginine repressor	0	0	0	0	0	0	0	0	0	0	0	0	0	0	0	0	0	3	2	2	1	3	3	2	2	3	0	0	0	0	0	0	0
IPR001670	Alcohol dehydrogenase, iron-type/glycerol dehydrogenase GldA	7	10	11	9	6	8	6	6	9	9	1	0	2	4	4	4	5	4	3	5	2	2	4	6	2	6	2	0	0	0	2	5	3
IPR001672	Phosphoglucose isomerase (PGI)	1	1	1	1	2	2	1	0	0	1	1	2	1	1	1	1	1	1	1	1	1	1	1	1	1	1	1	1	1	1	1	1	2
IPR001674	GMP synthase, C-terminal	1	1	1	1	1	1	1	0	1	1	1	1	1	1	1	1	1	1	1	1	1	1	1	1	1	1	2	1	2	1	1	1	1
IPR001678	SAM-dependent methyltransferase RsmB/NOP2-type	1	1	1	1	1	1	1	1	1	1	1	2	2	1	1	1	2	1	1	1	0	1	1	1	1	1	1	2	1	1	1	1	1
IPR001679	NAD-dependent DNA ligase	0	0	0	0	0	0	0	0	0	0	1	1	1	1	1	1	1	1	1	1	1	1	1	1	1	1	1	1	1	1	1	1	0
IPR001684	Ribosomal protein L27	1	1	1	1	1	1	1	1	1	1	1	1	1	1	1	1	1	1	1	1	0	1	1	1	1	1	1	1	1	1	1	1	1
IPR001689	Flagellar motor switch protein FliM	0	0	1	1	1	0	0	1	0	1	0	0	0	0	0	0	0	1	0	1	0	1	1	0	1	1	0	0	0	0	0	0	1
IPR001697	Pyruvate kinase	0	0	0	0	0	0	0	0	0	0	2	1	1	2	2	2	1	1	1	1	0	1	1	1	1	1	1	1	1	2	2	2	0
IPR001701	Glycoside hydrolase family 9	0	0	0	0	0	0	0	0	0	0	0	0	0	0	0	0	0	0	0	0	1	0	0	0	0	0	0	0	0	0	0	0	0
IPR001705	Ribosomal protein L33	1	1	1	1	2	2	0	1	0	1	1	2	2	2	2	2	1	1	2	1	1	1	2	2	1	2	2	2	2	2	2	2	1
IPR001706	Ribosomal protein L35, non-mitochondrial	0	0	0	0	0	0	0	0	0	0	1	1	1	1	1	1	1	1	1	1	0	1	1	1	1	1	1	1	1	1	1	1	0
IPR001708	Membrane insertase YidC/ALB3/OXA1/COX18	2	2	2	2	2	2	2	1	2	2	2	2	2	2	2	2	2	2	2	2	2	2	2	2	2	2	2	2	2	2	2	2	2
IPR001709	Flavoprotein pyridine nucleotide cytochrome reductase	0	0	0	0	0	0	0	0	0	0	0	0	0	0	0	0	0	0	0	1	0	0	0	0	0	0	0	0	0	0	0	0	0
IPR001712	Type III secretion system FHIPEP	0	0	1	1	1	0	0	1	0	1	0	0	0	0	0	0	0	1	0	1	0	1	1	0	1	1	0	0	0	0	0	0	1
IPR001714	Peptidase M24, methionine aminopeptidase	0	0	0	0	0	0	0	0	0	0	1	1	1	1	1	1	2	2	1	2	1	3	3	3	3	3	1	1	1	1	1	1	0
IPR001715	Calponin homology domain	0	0	0	0	0	0	0	0	0	0	0	0	0	0	0	0	0	0	0	0	0	0	0	0	0	1	0	0	0	0	0	0	0
IPR001719	AP endonuclease 2	0	0	0	0	0	0	0	0	0	0	0	0	0	0	0	0	0	1	1	1	0	1	1	1	1	1	0	0	1	0	1	1	0
IPR001721	Threonine dehydratase, ACT-like domain	1	1	1	1	1	1	1	1	1	1	1	0	0	1	1	1	0	0	1	0	1	0	0	1	0	0	0	0	0	0	1	0	1
IPR001732	UDP-glucose/GDP-mannose dehydrogenase, N-terminal	1	2	0	2	1	1	1	0	0	1	1	0	1	2	2	3	0	1	1	3	1	1	1	2	1	1	2	2	2	2	2	1	3
IPR001733	Peptidase S26B	0	0	0	0	0	0	0	0	0	0	1	0	0	0	0	0	0	1	0	1	1	1	1	0	1	1	0	0	0	0	0	0	0
IPR001734	Sodium/solute symporter	1	1	1	1	0	1	1	0	1	1	0	0	0	0	0	1	0	0	0	0	1	1	0	0	1	0	0	0	0	0	0	0	5
IPR001736	Phospholipase D/Transphosphatidylase	0	0	0	0	0	0	0	0	0	0	1	1	1	1	1	1	1	1	2	1	0	1	1	2	1	1	1	1	1	1	1	1	0
IPR001737	Ribosomal RNA adenine methyltransferase KsgA/Erm	1	1	1	1	1	1	1	1	1	1	1	1	2	1	1	1	1	1	1	1	1	1	1	1	1	1	1	1	2	1	1	1	1
IPR001753	Enoyl-CoA hydratase/isomerase	0	0	0	0	0	0	0	0	0	0	0	1	2	0	0	0	0	3	1	0	1	0	3	1	0	3	6	0	0	0	1	2	7
IPR001754	Orotidine 5'-phosphate decarboxylase domain	1	1	1	1	1	1	1	1	1	1	1	4	2	1	1	1	2	1	1	1	0	1	1	2	2	1	1	1	2	1	1	1	2
IPR001757	P-type ATPase	0	0	0	0	0	0	0	0	0	0	3	3	4	8	5	8	7	10	11	11	7	9	9	19	8	11	7	6	10	5	5	10	0
IPR001761	Periplasmic binding protein/LacI sugar binding domain	1	0	2	0	1	0	1	0	2	1	1	1	0	1	1	1	0	0	2	1	3	0	0	2	0	0	2	0	1	0	2	1	2
IPR001763	Rhodanese-like domain	10	10	9	9	8	10	9	8	9	9	3	2	4	6	4	6	3	8	5	5	6	10	7	6	7	8	3	9	7	8	3	5	5
IPR001764	Glycoside hydrolase, family 3, N-terminal	3	3	6	4	3	9	5	6	7	5	4	0	0	2	3	1	0	2	1	0	3	1	4	6	2	1	0	0	0	0	0	4	1
IPR001765	Carbonic anhydrase	1	1	1	1	1	1	1	0	1	1	1	0	0	1	1	1	0	0	0	0	0	0	0	0	0	0	0	0	0	0	0	0	2
IPR001783	Lumazine-binding protein	0	0	0	0	0	0	0	0	0	0	1	0	0	1	0	1	0	1	0	1	0	0	1	0	0	1	0	0	0	0	0	0	0
IPR001787	Ribosomal protein L21	0	0	0	0	0	0	0	0	0	0	1	1	1	1	1	1	1	1	1	1	0	1	1	1	1	1	1	1	1	1	1	1	0
IPR001789	Signal transduction response regulator, receiver domain	16	15	22	24	17	17	25	18	18	21	13	8	11	10	9	8	16	13	22	14	21	12	12	30	13	13	12	14	9	13	12	14	36
IPR001790	Ribosomal protein L10P	1	1	1	1	1	1	1	0	1	1	1	1	1	1	1	1	1	1	1	1	1	1	1	1	1	1	1	1	1	1	1	1	1
IPR001792	Acylphosphatase-like domain	1	1	1	1	1	1	1	1	1	1	1	1	1	1	1	1	0	1	1	1	1	1	1	1	1	1	1	0	0	0	1	1	1
IPR001796	Dihydrofolate reductase domain	1	1	1	1	1	1	1	1	1	1	1	1	1	1	1	2	1	1	1	1	0	1	1	1	1	1	1	1	1	1	1	1	1
IPR001806	Small GTPase	0	0	0	0	0	0	0	0	0	0	0	0	0	0	0	0	0	0	0	0	0	0	0	0	0	0	0	0	0	0	0	0	0
IPR001807	Chloride channel, voltage gated	1	2	2	2	2	2	3	1	1	2	1	2	1	1	1	1	1	1	2	1	2	1	1	2	2	2	1	1	0	1	1	1	0
IPR001816	Translation elongation factor EFTs/EF1B	0	0	0	0	0	0	0	0	0	0	1	1	1	1	1	1	1	1	1	1	1	1	1	1	1	1	1	1	1	1	1	1	0
IPR001818	Peptidase M10, metallopeptidase	0	0	0	0	0	0	0	0	0	0	0	0	0	0	0	0	0	0	0	0	2	0	0	0	0	0	0	0	0	0	0	0	0
IPR001834	NADH:cytochrome b5 reductase-like	0	0	0	0	0	0	0	0	0	0	0	0	0	0	0	0	0	0	0	0	0	0	0	0	0	0	0	0	0	0	0	0	0
IPR001844	Chaperonin Cpn60	0	0	0	0	0	0	0	0	0	0	1	1	1	1	1	1	1	1	1	1	1	1	1	1	1	1	1	1	1	1	1	1	0
IPR001845	HTH ArsR-type DNA-binding domain	5	7	5	7	3	4	5	3	4	5	1	1	0	2	1	3	4	3	5	5	5	3	2	4	2	4	5	5	4	6	3	3	5
IPR001848	Ribosomal protein S10	0	0	0	0	0	0	0	0	0	0	1	1	1	1	1	1	1	1	1	1	1	1	1	1	1	1	1	1	1	1	1	1	0
IPR001851	ABC transporter, permease	5	8	6	11	6	9	8	9	9	10	4	3	7	6	8	6	7	9	7	9	6	7	7	10	8	9	6	6	7	3	6	9	3
IPR001852	Pyridoxal 5'-phosphate synthase subunit PdxS/SNZ	1	1	1	1	1	1	1	1	1	1	1	0	1	1	0	1	0	1	1	1	0	0	0	1	0	1	0	1	0	0	0	1	1
IPR001853	DSBA-like thioredoxin domain	0	0	0	0	0	0	0	0	1	0	0	0	0	2	2	2	0	1	1	0	1	2	3	2	0	1	0	0	0	0	0	0	1
IPR001854	Ribosomal protein L29/L35	1	1	1	1	1	1	1	1	1	1	1	1	1	1	1	1	1	1	1	1	1	1	1	1	1	1	1	1	1	1	1	1	1
IPR001857	Ribosomal protein L19	1	1	1	1	1	1	1	1	1	1	1	1	1	1	1	1	1	1	1	1	0	1	1	1	1	1	1	1	1	1	1	1	1
IPR001865	Ribosomal protein S2	1	1	1	1	1	1	1	1	1	1	1	1	1	1	1	1	1	1	1	1	1	1	1	1	1	1	1	1	1	1	1	1	1
IPR001867	OmpR/PhoB-type DNA-binding domain	12	11	13	14	12	12	16	9	10	13	8	5	9	7	5	5	11	9	13	10	13	8	8	19	7	9	10	11	7	10	7	8	13
IPR001872	Peptidase A8, signal peptidase II	2	1	1	1	1	1	2	1	1	1	1	1	1	1	1	1	1	1	1	1	0	1	1	1	1	1	1	1	1	1	1	1	1
IPR001874	Dehydroquinase, class II	0	0	0	0	0	0	0	0	0	0	10	0	0	0	0	0	0	0	0	0	0	1	1	0	0	1	0	0	0	0	0	0	1
IPR001881	EGF-like calcium-binding domain	0	0	0	0	0	0	0	0	0	0	0	0	0	0	0	0	0	0	0	0	0	0	0	0	0	0	0	0	0	0	0	0	0
IPR001882	Biotin-binding site	0	0	0	0	0	0	0	0	0	0	0	0	0	1	2	1	2	2	1	2	1	1	2	1	3	3	0	0	0	0	1	2	0
IPR001887	Barnase	0	0	0	0	0	0	0	0	0	0	1	1	1	1	1	1	0	0	0	0	0	0	0	0	0	0	0	1	1	1	0	0	0
IPR001890	RNA-binding, CRM domain	1	1	1	1	1	1	1	1	1	1	1	1	1	1	1	1	1	1	1	1	0	1	1	1	1	1	1	1	1	1	1	1	1
IPR001891	Malic oxidoreductase	0	0	0	0	0	0	0	0	0	0	0	0	0	1	0	1	0	0	0	0	1	0	0	0	0	1	0	0	1	0	0	0	0
IPR001892	Ribosomal protein S13	1	1	1	1	1	1	1	1	1	1	1	1	1	1	1	1	1	1	1	1	1	1	1	1	1	1	1	1	1	1	1	1	1
IPR001898	Solute carrier family 13	0	0	0	1	0	0	0	0	0	0	1	2	0	0	0	0	0	0	0	0	0	0	0	0	0	0	1	1	0	0	0	2	1
IPR001901	Protein translocase complex, SecE/Sec61-gamma subunit	1	1	1	1	1	1	1	0	1	1	1	1	1	1	1	1	1	1	1	1	1	1	1	1	1	1	1	1	1	1	0	1	1
IPR001905	Ammonium transporter	0	0	0	0	0	0	0	0	0	0	0	0	0	0	0	0	0	1	0	0	1	1	1	1	0	1	0	0	0	0	0	0	0
IPR001907	ATP-dependent Clp protease proteolytic subunit	0	0	0	0	0	0	0	0	0	0	1	1	1	1	1	1	2	1	1	1	1	1	1	1	1	1	1	1	2	1	4	1	0
IPR001910	Inosine/uridine-preferring nucleoside hydrolase domain	0	0	0	0	0	0	1	0	0	0	3	1	4	3	4	3	0	0	0	1	0	0	0	1	0	0	1	1	1	3	0	0	0
IPR001911	Ribosomal protein S21	1	0	0	1	1	0	0	0	0	0	1	1	1	1	1	1	1	1	1	1	0	1	1	1	1	1	1	1	1	1	1	1	1
IPR001912	Ribosomal protein S4/S9, N-terminal	1	1	1	1	1	1	1	1	1	1	1	1	1	1	1	1	1	1	1	1	0	1	1	1	1	1	1	1	1	1	1	1	1
IPR001915	Peptidase M48	1	1	1	1	1	1	1	1	1	1	0	0	0	0	0	0	0	0	1	1	1	0	0	1	1	0	0	0	0	0	0	0	3
IPR001917	Aminotransferase, class-II, pyridoxal-phosphate binding site	0	0	0	0	0	0	0	0	0	0	0	0	0	0	0	0	0	0	0	0	0	0	0	0	0	0	1	1	1	1	0	0	0
IPR001920	Asp/Glu racemase	0	0	0	0	0	0	0	0	0	0	2	1	1	1	1	1	1	1	1	1	1	1	2	1	1	2	1	2	1	1	2	1	0
IPR001926	Pyridoxal-phosphate dependent enzyme	6	6	6	5	5	6	5	5	5	6	5	2	5	6	5	6	3	3	4	2	4	4	4	5	3	5	2	1	2	1	6	3	7
IPR001927	Sodium:galactoside symporter	0	0	0	0	0	0	0	0	0	0	1	0	0	3	2	1	0	0	0	0	0	0	1	0	0	0	0	0	0	0	0	0	0
IPR001932	PPM-type phosphatase domain	0	0	0	0	0	0	0	0	0	0	1	1	2	2	1	2	1	1	1	1	0	1	1	1	1	1	1	1	1	1	1	1	4
IPR001940	Peptidase S1C	0	0	0	0	0	0	0	0	0	0	1	1	1	1	1	1	1	1	1	1	1	1	1	1	1	1	1	1	1	1	1	1	0
IPR001943	UVR domain	4	4	3	4	4	4	4	3	3	4	3	3	3	3	3	3	2	2	2	2	2	3	3	3	2	2	2	2	2	2	2	2	5
IPR001944	Glycoside hydrolase, family 35	0	0	0	0	0	0	0	0	0	0	0	0	0	0	0	0	1	0	0	0	0	0	1	0	1	0	0	0	0	0	0	0	0
IPR001948	Peptidase M18	0	0	0	0	0	0	0	0	0	0	10	1	0	0	0	0	0	0	0	0	0	0	0	0	0	0	1	1	0	0	0	0	0
IPR001952	Alkaline phosphatase	0	0	1	0	0	1	0	1	1	0	0	0	0	1	0	1	0	0	0	0	0	0	0	0	0	0	0	1	1	1	1	0	2
IPR001957	Chromosomal replication control, initiator DnaA	0	0	0	0	0	0	0	0	0	0	1	1	1	1	1	1	1	1	1	1	1	1	1	1	1	1	1	1	1	1	1	1	0
IPR001958	Tetracycline resistance protein TetA/multidrug resistance protein MdtG	0	0	0	0	0	0	0	0	0	0	0	0	0	0	0	0	1	0	2	1	2	1	1	3	2	1	0	0	0	0	1	0	0
IPR001959	Probable transposase, IS891/IS1136/IS1341	13	3	8	4	18	11	7	2	5	11	0	0	0	0	0	1	0	1	0	0	0	0	0	0	4	0	0	0	0	0	0	2	0
IPR001962	Asparagine synthase	1	1	1	1	1	1	1	1	1	1	1	0	0	0	0	0	0	0	1	1	0	0	7	1	1	0	0	1	0	1	0	0	3
IPR001967	Peptidase S11, D-alanyl-D-alanine carboxypeptidase A, N-terminal	1	1	1	1	1	1	1	0	1	1	1	1	1	1	1	1	2	1	1	1	1	1	1	2	1	3	2	2	2	2	2	2	3
IPR001969	Aspartic peptidase, active site	0	0	0	0	0	0	0	0	0	0	0	0	0	0	0	0	0	0	0	0	0	1	1	0	0	0	0	0	0	0	0	0	0
IPR001971	Ribosomal protein S11	1	1	1	1	1	1	1	1	1	1	1	1	1	1	1	1	1	1	1	1	1	1	1	1	1	1	1	1	1	1	1	1	1
IPR001977	Dephospho-CoA kinase	1	1	1	1	1	1	1	1	1	1	1	1	1	1	1	1	1	1	1	1	0	1	1	1	1	1	1	1	1	1	1	1	1
IPR001980	Phosphopantetheine adenylyltransferase	0	0	0	0	0	0	0	0	0	0	1	1	1	1	1	1	1	1	1	1	0	1	1	1	1	1	1	1	1	1	1	1	0
IPR001986	Enolpyruvate transferase domain	3	3	3	3	3	3	3	0	3	3	3	2	2	3	3	3	2	2	3	2	3	3	3	3	2	3	2	2	2	2	2	2	3
IPR001989	Radical-activating enzyme, conserved site	0	0	0	0	0	0	0	0	0	0	1	0	0	1	1	0	1	1	1	1	0	1	1	1	1	1	1	1	1	1	1	2	0
IPR001991	Sodium:dicarboxylate symporter	2	2	2	2	2	4	2	2	3	2	3	2	3	4	2	8	0	4	2	4	1	3	3	3	2	3	1	1	1	3	4	0	4
IPR001992	Type II secretion system conserved site	0	0	0	0	0	0	0	0	0	0	0	0	0	0	0	0	0	0	0	1	0	0	0	0	0	0	0	0	0	0	0	0	0
IPR001996	Phosphotransferase system, IIB component, type 1	0	0	0	0	0	0	0	0	0	0	3	3	5	13	5	9	7	7	11	7	14	9	10	11	7	10	4	0	6	1	4	8	0
IPR001998	Xylose isomerase	0	0	0	0	0	0	0	0	0	0	0	0	0	0	0	0	0	0	0	0	1	0	0	0	0	0	0	0	0	0	0	1	0
IPR002004	Polyadenylate-binding protein/Hyperplastic disc protein	0	0	0	0	0	0	0	0	0	0	0	0	0	0	0	0	0	0	0	0	1	0	0	2	0	0	0	0	0	0	0	0	0
IPR002010	Type III secretion system inner membrane R protein	0	0	1	1	1	0	0	1	0	1	0	0	0	0	0	0	0	1	0	1	0	1	1	0	1	1	0	0	0	0	0	0	1
IPR002016	Haem peroxidase	0	0	0	0	2	0	0	0	0	0	0	0	0	0	0	0	0	0	0	0	0	0	0	0	0	0	0	0	0	0	0	0	0
IPR002018	Carboxylesterase, type B	0	0	1	0	0	1	0	0	0	0	0	0	0	0	0	0	0	0	0	0	0	0	0	0	0	0	0	0	0	0	0	1	1
IPR002019	Urease, beta subunit	0	0	0	0	1	0	0	0	0	0	0	0	0	0	1	0	0	0	0	0	0	0	0	0	0	0	0	0	0	0	0	0	1
IPR002020	Citrate synthase	1	1	1	1	1	1	1	1	1	1	0	0	0	1	0	1	0	0	0	0	0	0	0	2	0	0	0	0	0	0	0	0	3
IPR002026	Urease, gamma/gamma-beta subunit	0	0	0	0	1	0	0	0	0	0	0	0	0	0	1	0	0	0	0	0	0	0	0	0	0	0	0	0	0	0	0	0	1
IPR002028	Tryptophan synthase, alpha chain	1	1	1	1	1	1	1	1	1	1	1	0	1	1	0	1	0	0	0	0	0	0	0	1	0	1	0	0	0	0	1	0	1
IPR002033	Sec-independent periplasmic protein translocase TatC	0	0	0	0	0	0	0	0	0	0	0	0	0	0	0	0	1	0	0	0	0	0	0	0	0	0	0	0	0	0	0	0	2
IPR002034	Alpha-isopropylmalate/homocitrate synthase, conserved site	0	0	0	0	0	0	0	0	0	0	1	0	0	0	1	0	0	0	1	0	1	0	0	1	0	0	0	0	0	0	1	0	0
IPR002035	von Willebrand factor, type A	0	1	1	1	1	1	1	0	1	1	1	1	0	0	1	0	1	0	0	0	0	0	0	1	0	0	1	0	0	1	1	2	4
IPR002036	Endoribonuclease YbeY	1	1	1	1	1	1	1	1	1	1	1	1	1	1	1	1	1	1	1	1	0	1	1	1	1	1	1	1	1	1	1	1	1
IPR002037	Glycoside hydrolase, family 8	0	0	0	0	0	0	0	0	0	0	0	0	0	0	0	0	0	0	0	0	0	0	0	0	0	0	0	0	0	0	0	1	0
IPR002043	Uracil-DNA glycosylase family 1	0	0	0	0	0	0	0	0	0	0	1	1	1	1	1	1	1	1	1	1	2	1	1	1	1	1	1	1	1	1	1	1	0
IPR002052	DNA methylase, N-6 adenine-specific, conserved site	0	0	0	0	0	0	0	0	0	0	4	4	6	4	5	5	5	3	4	4	3	4	3	3	4	3	6	4	7	3	6	6	0
IPR002053	Glycoside hydrolase, family 25	0	0	0	0	0	0	0	0	0	0	0	0	0	0	0	0	0	0	2	0	1	0	0	4	0	0	0	0	0	0	0	0	0
IPR002059	Cold-shock protein, DNA-binding	5	5	5	5	6	5	6	3	5	5	2	1	1	2	2	2	2	6	4	5	1	6	6	4	5	6	1	1	1	1	1	1	3
IPR002060	Squalene/phytoene synthase	0	0	0	0	0	0	0	0	0	0	0	0	0	1	1	1	0	1	0	0	0	1	2	0	0	1	0	0	0	0	1	0	1
IPR002068	Alpha crystallin/Hsp20 domain	1	1	1	2	1	1	1	1	1	1	0	0	0	0	0	0	0	1	0	1	0	1	1	0	1	1	0	0	0	0	0	0	2
IPR002071	Thermonuclease active site	0	0	0	0	0	0	0	0	0	0	0	0	0	0	0	0	0	0	1	0	0	0	0	1	0	0	0	0	0	0	1	0	0
IPR002073	3'5'-cyclic nucleotide phosphodiesterase, catalytic domain	0	0	0	0	0	0	0	0	0	0	0	0	0	0	0	0	0	0	1	0	1	0	0	1	0	0	0	0	0	0	0	0	0
IPR002078	RNA polymerase sigma factor 54 interaction domain	2	2	2	4	1	3	3	1	2	2	0	1	1	0	0	0	0	3	3	3	3	2	2	4	2	2	0	0	0	0	0	0	5
IPR002081	Cryptochrome/DNA photolyase class 1	0	0	0	0	0	0	0	0	0	0	0	0	0	0	0	0	0	1	1	1	1	0	0	1	0	1	0	0	0	0	0	0	0
IPR002082	Aspartate carbamoyltransferase	0	0	0	0	0	0	0	0	0	0	1	1	1	1	0	1	1	1	1	1	0	1	1	1	1	1	0	0	1	0	1	0	0
IPR002099	DNA mismatch repair protein family, N-terminal	0	0	0	0	0	0	0	0	0	0	1	1	1	1	1	1	1	1	1	1	1	1	1	1	1	1	1	1	1	1	1	1	0
IPR002104	Integrase, catalytic domain	12	10	8	9	5	4	5	4	4	6	4	4	4	4	3	6	3	4	3	4	7	3	7	9	4	10	6	5	5	4	4	10	6
IPR002109	Glutaredoxin	2	1	1	1	1	2	1	1	1	1	1	0	0	3	1	3	2	1	1	1	1	1	1	1	1	1	2	2	1	2	1	3	1
IPR002110	Ankyrin repeat	0	0	0	0	0	0	0	0	0	0	0	0	0	0	0	1	0	0	1	0	3	0	0	1	0	0	0	0	0	0	0	0	0
IPR002114	Phosphotransferase system, HPr serine phosphorylation site	0	0	0	0	0	0	0	0	0	0	1	1	1	1	1	1	1	1	1	1	0	1	1	1	1	1	1	1	1	1	1	1	0
IPR002121	HRDC domain	2	2	2	2	2	2	2	1	1	2	1	1	1	0	1	0	1	1	1	1	0	1	1	1	2	1	0	1	0	0	1	0	1
IPR002123	Phospholipid/glycerol acyltransferase	1	1	1	1	1	1	1	1	1	1	1	1	1	1	1	1	1	1	1	1	1	1	1	1	1	1	1	1	1	1	1	1	1
IPR002125	Cytidine and deoxycytidylate deaminase domain	4	4	4	4	4	4	4	1	4	4	3	2	2	2	2	2	2	5	4	5	3	3	4	6	4	5	2	3	3	2	2	3	5
IPR002126	Cadherin-like	0	0	0	0	0	0	0	0	0	0	0	0	0	0	0	0	0	0	0	0	0	0	0	1	0	0	0	0	0	0	0	0	0
IPR002129	Pyridoxal phosphate-dependent decarboxylase	0	0	0	0	0	0	0	0	0	0	0	0	0	0	0	0	0	0	3	0	2	0	0	4	0	0	0	0	0	1	0	0	0
IPR002130	Cyclophilin-type peptidyl-prolyl cis-trans isomerase domain	1	1	1	1	1	1	1	0	0	1	1	1	1	1	1	1	1	2	2	2	2	2	2	2	1	2	1	1	1	1	1	1	1
IPR002132	Ribosomal protein L5	0	0	0	0	0	0	0	0	0	0	0	0	0	0	0	0	0	0	0	0	0	0	0	0	0	0	0	0	0	0	0	0	0
IPR002133	S-adenosylmethionine synthetase	0	0	0	0	0	0	0	0	0	0	1	1	1	1	1	1	1	1	1	1	0	1	1	1	1	1	1	1	2	1	3	1	0
IPR002136	Ribosomal protein L4/L1e	1	1	1	1	1	1	1	1	1	1	1	1	1	1	1	1	1	1	1	1	1	1	1	1	1	1	1	1	1	1	1	1	1
IPR002139	Ribokinase/fructokinase	0	0	0	0	0	0	0	0	0	0	2	1	1	1	1	1	0	1	1	1	1	2	1	1	1	1	0	1	1	0	0	1	0
IPR002142	Peptidase S49	1	1	1	1	1	1	1	0	1	1	2	1	1	1	1	1	0	1	1	1	0	1	1	1	1	1	0	1	0	1	0	1	1
IPR002145	Ribbon-helix-helix protein, CopG	0	0	1	0	0	1	0	0	0	0	0	0	0	0	0	0	0	0	0	0	0	0	0	0	0	2	1	0	1	0	1	0	1
IPR002146	ATP synthase, F0 complex, subunit b/b', bacterial/chloroplast	1	1	1	1	1	2	1	0	1	1	0	0	0	0	0	0	1	1	1	1	1	1	1	1	1	1	2	1	0	1	1	1	1
IPR002150	Ribosomal protein L31	1	1	1	1	1	1	1	0	1	1	1	1	1	1	1	1	1	1	1	1	1	1	1	1	1	1	1	1	1	1	1	1	2
IPR002155	Thiolase	0	0	0	0	0	0	0	0	0	0	1	1	1	2	0	2	1	3	1	1	1	1	3	1	1	3	5	1	1	1	2	3	0
IPR002156	Ribonuclease H domain	1	1	1	2	0	1	0	1	1	1	1	1	1	1	2	1	0	1	1	1	0	0	1	0	0	1	1	0	1	0	0	0	1
IPR002161	Pyridoxal 5'-phosphate synthase subunit PdxT/SNO	1	1	1	1	1	1	1	1	1	1	0	0	1	0	0	0	0	1	1	2	0	0	0	1	0	1	0	1	0	0	0	0	1
IPR002173	Carbohydrate/puine kinase, PfkB, conserved site	0	0	0	0	0	0	0	0	0	0	2	1	3	3	2	4	2	2	3	3	5	3	3	4	4	2	0	2	2	1	2	2	0
IPR002177	DNA-binding protein Dps	0	0	0	0	0	0	0	0	0	0	1	1	1	1	0	2	1	2	2	1	1	2	2	1	1	1	1	0	0	0	0	0	0
IPR002178	PTS EIIA type-2 domain	5	6	10	8	12	8	11	6	6	8	1	6	14	8	3	6	7	6	2	6	11	3	6	12	1	8	2	1	5	1	7	4	6
IPR002180	Lumazine/riboflavin synthase	1	1	1	1	1	1	1	0	1	1	1	0	0	1	0	1	0	1	0	1	0	0	1	0	0	1	0	0	0	0	0	0	1
IPR002187	Nitrogen regulatory protein PII	2	2	5	5	2	5	3	4	5	5	1	0	1	1	0	1	0	2	0	1	1	2	2	1	1	2	0	1	0	1	0	0	1
IPR002191	Bacterial export protein family 3	0	0	1	1	1	0	0	1	0	1	0	0	0	0	0	0	0	1	0	1	0	1	1	0	1	1	0	0	0	0	0	0	1
IPR002192	Pyruvate phosphate dikinase, PEP/pyruvate-binding	2	2	2	2	3	2	2	0	2	3	2	1	2	0	0	0	2	1	0	1	1	2	0	0	0	1	1	1	1	1	0	0	2
IPR002195	Dihydroorotase, conserved site	0	0	0	0	0	0	0	0	0	0	1	1	1	1	0	1	1	1	1	1	0	1	1	1	1	1	0	0	1	0	1	0	0
IPR002196	Glycoside hydrolase, family 24	0	0	0	0	0	0	0	0	0	0	0	0	0	0	0	0	0	0	0	0	0	0	0	2	0	0	0	0	0	0	0	0	0
IPR002197	DNA binding HTH domain, Fis-type	0	0	0	0	0	0	0	0	0	0	0	0	0	0	0	0	0	0	0	0	0	0	0	0	0	0	1	0	0	0	0	0	3
IPR002198	Short chain dehydrogenase	12	13	18	20	16	16	18	11	25	14	120	6	7	12	12	6	3	9	8	5	14	12	9	8	14	14	4	2	3	2	11	4	31
IPR002202	Hydroxymethylglutaryl-CoA reductase, class I/II	1	1	1	1	1	1	1	1	1	1	1	1	1	1	1	1	1	1	1	1	1	1	1	1	1	1	1	1	1	1	1	1	0
IPR002204	3-hydroxyisobutyrate dehydrogenase-related, conserved site	0	0	0	0	0	0	0	0	0	0	10	0	1	0	0	0	1	0	0	0	0	0	0	0	0	0	0	0	0	1	0	0	0
IPR002205	DNA topoisomerase, type IIA, subunit A/C-terminal	2	2	2	2	2	2	2	1	2	2	2	2	2	2	2	2	2	2	2	2	1	2	2	2	2	2	2	2	2	2	2	2	2
IPR002208	SecY/SEC61-alpha family	1	1	1	1	1	1	1	1	1	1	1	1	2	1	1	1	1	1	1	1	1	1	1	1	1	1	1	1	1	1	2	1	1
IPR002213	UDP-glucuronosyl/UDP-glucosyltransferase	0	0	0	0	0	0	0	0	0	0	0	0	0	0	0	0	0	1	0	1	0	0	1	0	0	1	0	0	0	0	0	0	2
IPR002218	tRNA uridine 5-carboxymethylaminomethyl modification enzyme MnmG-related	2	2	2	2	2	2	2	1	2	2	1	1	1	1	1	1	1	1	2	1	1	1	1	2	1	1	1	1	1	1	1	1	2
IPR002220	DapA-like	2	2	2	3	1	1	3	1	4	3	1	0	1	1	1	1	1	1	1	1	1	2	1	1	2	1	0	0	0	0	1	3	2
IPR002222	Ribosomal protein S19/S15	1	1	1	1	1	1	1	1	1	1	1	1	1	1	1	1	1	1	1	1	1	1	1	1	1	1	1	1	1	1	1	1	1
IPR002226	Catalase haem-binding site	0	0	0	0	0	0	0	0	0	0	0	0	0	1	0	1	0	0	1	0	1	0	0	1	0	0	0	0	0	0	0	0	0
IPR002241	Glycoside hydrolase, family 27	1	1	1	0	0	1	0	0	1	0	0	0	0	0	0	0	0	0	0	0	0	0	0	0	0	0	0	0	0	0	0	0	0
IPR002252	Glycoside hydrolase family 36	3	2	2	2	2	3	3	1	3	2	0	0	0	1	0	1	2	0	0	0	2	2	1	0	0	1	0	1	0	0	0	1	0
IPR002288	DNA gyrase B subunit, C-terminal	2	2	2	2	2	2	2	1	2	2	2	2	2	2	2	2	2	2	2	2	1	2	2	2	2	2	2	2	2	2	2	2	2
IPR002290	Serine/threonin	0	0	0	0	0	0	0	0	0	0	10	1	1	1	1	1	1	1	2	1	0	1	1	2	1	1	1	1	1	1	1	1	0
IPR002292	Ornithine/putrescine carbamoyltransferase	0	0	0	0	0	0	0	0	0	0	3	0	1	1	0	1	0	2	1	2	2	2	2	2	1	2	1	1	1	1	1	0	0
IPR002293	Amino acid/polyamine transporter I	2	1	2	3	2	1	2	1	2	2	0	0	0	0	0	1	1	5	7	3	9	3	3	9	4	3	1	0	0	0	0	1	8
IPR002295	N6 adenine-specific DNA methyltransferase, D21 class	0	0	0	0	0	0	0	0	0	0	1	0	1	0	1	0	0	0	0	0	0	0	0	0	1	0	1	0	0	0	0	0	0
IPR002298	DNA polymerase A	0	0	0	0	0	0	0	0	0	0	1	1	1	1	1	1	1	1	1	1	0	1	1	1	1	1	1	1	1	1	2	1	0
IPR002300	Aminoacyl-tRNA synthetase, class Ia	3	3	3	3	3	3	3	3	3	3	3	3	3	3	3	3	3	3	3	3	0	3	3	3	3	3	3	3	3	3	3	3	3
IPR002301	Isoleucine-tRNA ligase	0	0	0	0	0	0	0	0	0	0	1	1	1	1	1	1	1	1	1	1	0	1	1	1	1	1	1	1	1	1	1	1	0
IPR002302	Leucine-tRNA ligase	0	0	0	0	0	0	0	0	0	0	1	1	1	1	1	1	1	1	1	1	0	1	1	1	1	1	1	1	1	1	1	1	0
IPR002303	Valine-tRNA ligase	0	0	0	0	0	0	0	0	0	0	1	1	1	1	1	1	1	1	1	1	0	1	1	1	1	1	1	1	1	1	1	1	0
IPR002305	Aminoacyl-tRNA synthetase, class Ic	2	2	2	2	2	2	2	2	2	2	2	2	2	2	2	2	2	2	2	2	1	2	2	2	2	2	2	2	2	2	2	2	3
IPR002306	Tryptophan-tRNA ligase	0	0	0	0	0	0	0	0	0	0	1	1	1	1	1	1	1	1	1	1	0	1	1	1	1	1	1	1	1	1	1	1	0
IPR002307	Tyrosine-tRNA ligase	0	0	0	0	0	0	0	0	0	0	1	1	1	1	1	1	1	1	1	1	1	1	1	1	1	1	1	1	1	1	1	1	0
IPR002310	Glycine-tRNA ligase, alpha subunit	1	1	1	1	1	1	1	1	1	1	1	1	1	1	1	1	1	1	1	1	0	1	1	1	1	1	1	1	1	1	1	1	1
IPR002312	Aspartyl/Asparaginyl-tRNA synthetase, class IIb	0	0	0	0	0	0	0	0	0	0	1	1	1	1	1	1	2	2	2	2	0	2	2	2	2	2	2	2	2	2	1	2	0
IPR002313	Lysine-tRNA ligase, class II	0	0	0	0	0	0	0	0	0	0	1	1	1	1	1	1	1	1	1	1	1	1	1	1	1	1	1	1	1	1	1	1	0
IPR002314	Aminoacyl-tRNA synthetase, class II (G/ P/ S/T)	3	3	3	3	3	3	3	2	3	3	3	3	3	3	3	3	3	3	3	3	2	3	3	4	3	4	3	3	3	3	3	3	4
IPR002316	Proline-tRNA ligase, class IIa	0	0	0	0	0	0	0	0	0	0	1	1	1	1	1	1	1	1	1	1	1	1	1	1	1	1	1	1	1	1	1	1	0
IPR002317	Serine-tRNA ligase, type1	0	0	0	0	0	0	0	0	0	0	1	1	1	1	1	1	1	1	1	1	1	1	1	1	1	2	1	1	1	1	1	1	0
IPR002318	Alanine-tRNA ligase, class IIc	0	0	0	0	0	0	0	0	0	0	1	1	1	1	1	1	1	1	1	1	0	1	1	1	1	1	1	1	1	1	1	1	0
IPR002319	Phenylalanyl-tRNA synthetase	1	1	1	1	1	1	1	1	1	1	1	1	1	1	1	1	1	1	1	1	1	1	2	1	1	1	1	1	1	1	1	1	1
IPR002320	Threonine-tRNA ligase, class IIa	0	0	0	0	0	0	0	0	0	0	1	1	1	1	1	1	1	1	1	1	0	1	1	2	1	1	1	1	1	1	1	1	0
IPR002328	Alcohol dehydrogenase, zinc-type, conserved site	0	0	0	0	0	0	0	0	0	0	2	0	0	3	1	2	0	2	1	1	1	3	2	2	0	4	2	1	1	1	2	0	0
IPR002346	Molybdopterin dehydrogenase, FAD-binding	0	0	1	1	0	0	1	0	0	1	0	0	0	0	0	0	0	0	0	0	0	0	0	0	0	0	0	0	0	0	0	0	1
IPR002347	Short-chain dehydrogenase/reductase SDR	0	0	0	0	0	0	0	0	0	0	10	6	6	11	12	6	3	8	10	5	15	12	9	10	14	14	4	2	3	2	11	4	0
IPR002355	Multicopper oxidase, copper-binding site	0	0	0	0	0	0	0	0	0	0	0	0	0	0	0	0	0	2	0	1	0	0	0	1	0	1	0	0	0	0	0	0	0
IPR002358	Ribosomal protein L6, conserved site	0	0	0	0	0	0	0	0	0	0	1	1	1	1	1	1	1	1	1	1	1	1	1	1	1	1	1	1	1	1	1	1	0
IPR002363	Ribosomal protein L10, eubacterial, conserved site	0	0	0	0	0	0	0	0	0	0	1	1	1	1	1	1	1	0	1	0	1	0	0	0	0	0	1	0	1	0	1	1	0
IPR002364	Quinone oxidoreductase/zeta-crystallin, conserved site	0	0	0	0	0	0	0	0	0	0	0	0	0	0	0	0	0	2	1	2	0	2	1	1	2	2	0	0	0	0	0	0	0
IPR002371	Flagellar hook-associated protein 1	0	0	0	0	0	0	0	0	0	0	0	0	0	0	0	0	0	1	0	1	0	1	1	0	1	1	0	0	0	0	0	0	0
IPR002376	Formyl transferase, N-terminal	2	2	2	2	2	2	2	1	2	2	2	2	2	2	1	2	2	2	2	1	1	2	1	2	1	2	1	2	2	1	2	2	3
IPR002379	V-ATPase proteolipid subunit C-like domain	3	3	3	3	3	4	3	2	3	4	2	2	2	2	2	2	2	2	1	2	1	2	2	2	2	2	2	2	1	2	3	2	1
IPR002381	Ribonuclease PH, bacterial-type	0	0	0	0	0	0	0	0	0	0	0	0	0	0	0	0	0	1	1	1	1	1	1	1	1	1	0	0	0	0	0	0	0
IPR002401	Cytochrome P450, E-class, group I	0	0	0	0	0	0	0	0	0	0	0	0	0	0	0	0	0	0	0	0	0	0	0	0	1	0	0	0	0	0	0	0	0
IPR002410	Peptidase S33	0	0	0	0	0	0	0	0	0	0	10	1	2	1	0	1	1	0	0	0	0	0	0	0	0	0	1	1	0	0	0	1	0
IPR002421	5'-3' exonuclease, N-terminal	0	0	0	0	0	0	0	0	0	0	1	1	1	1	1	1	1	1	1	1	0	1	1	1	1	1	1	1	1	1	1	1	0
IPR002423	Chaperonin Cpn60/TCP-1 family	1	1	1	1	1	1	1	1	1	1	1	1	1	1	1	1	1	1	1	1	1	1	1	1	1	1	1	1	1	1	1	1	1
IPR002464	DNA/RNA helicase, ATP-dependent, DEAH-box type, conserved site	0	0	0	0	0	0	0	0	0	0	0	0	1	0	1	0	0	0	0	0	0	0	0	0	0	0	0	0	0	0	0	0	0
IPR002467	Peptidase M24A, methionine aminopeptidase, subfamily 1	0	0	0	0	0	0	0	0	0	0	1	1	1	1	1	1	1	1	1	1	1	2	2	2	2	2	1	1	1	1	1	1	0
IPR002474	Carbamoyl-phosphate synthase small subunit, N-terminal domain	1	1	1	1	1	1	1	0	1	1	1	1	1	0	0	0	1	1	1	1	0	1	1	1	0	1	0	0	0	0	0	0	2
IPR002477	Peptidoglycan binding-like	1	2	1	1	1	1	1	1	1	1	1	1	1	1	1	1	1	2	1	2	0	1	4	1	2	2	1	1	1	1	1	1	11
IPR002478	PUA domain	0	0	0	0	0	0	0	0	0	0	0	0	0	0	0	0	0	0	0	0	0	0	0	0	0	0	0	0	0	0	0	1	2
IPR002481	Ferric-uptake regulator	3	3	3	3	3	4	3	2	3	3	3	2	2	1	3	1	2	2	3	3	1	2	2	3	2	2	2	2	1	1	2	2	3
IPR002489	Glutamate synthase, alpha subunit, C-terminal	1	1	1	1	1	1	1	0	1	1	0	0	0	0	0	0	0	0	0	0	0	0	0	0	0	0	0	0	0	0	0	0	1
IPR002490	V-type ATPase, V0 complex, 116kDa subunit family	2	2	2	2	1	2	2	2	2	2	2	2	2	2	2	2	1	1	0	1	0	1	1	1	1	1	0	1	1	1	2	1	0
IPR002491	ABC transporter periplasmic binding domain	2	2	2	2	0	1	2	2	2	2	1	0	1	0	2	0	0	1	3	1	2	1	1	4	0	1	0	2	1	1	2	1	9
IPR002495	Glycosyl transferase, family 8	0	0	0	0	0	0	0	0	0	0	10	0	1	1	0	1	0	3	2	3	0	4	3	0	4	3	1	1	1	0	1	0	1
IPR002496	Phosphoribosyl-AMP cyclohydrolase domain	1	1	1	1	1	1	1	0	1	1	0	0	0	1	0	1	0	1	0	1	0	0	0	0	0	1	0	0	0	0	0	0	1
IPR002501	Pseudouridine synthase II, N-terminal	1	1	1	1	1	1	1	1	1	1	1	1	1	1	1	1	1	1	1	1	1	1	1	1	1	1	1	1	1	1	1	1	1
IPR002502	N-acetylmuramoyl-L-alanine amidase domain	2	0	0	2	0	1	1	0	0	0	0	0	0	0	0	0	0	1	0	1	1	1	4	5	1	2	1	2	2	0	1	1	5
IPR002504	NAD kinase	1	1	1	1	1	1	1	1	1	1	2	1	1	1	1	1	1	1	1	1	0	1	1	1	1	1	1	2	2	2	1	1	2
IPR002505	Phosphate acetyl/butaryl transferase	1	1	1	1	1	1	1	0	1	1	1	2	1	1	1	1	1	1	1	1	1	1	1	1	2	1	2	1	1	1	1	1	2
IPR002508	N-acetylmuramoyl-L-alanine amidase, catalytic domain	1	1	2	3	2	2	2	1	2	2	2	1	2	2	2	2	2	2	1	2	1	1	1	2	2	2	2	2	1	1	2	1	5
IPR002509	NodB homology domain	4	4	9	9	3	9	10	2	11	9	1	3	2	1	1	2	2	3	1	3	1	2	3	4	3	3	4	1	2	2	3	1	6
IPR002513	Tn3 transposase DDE domain	0	0	0	0	0	0	0	0	0	0	0	0	0	0	0	0	0	0	0	0	0	0	0	3	0	0	0	0	0	0	0	0	0
IPR002514	Transposase IS3/IS911family	2	0	0	0	0	1	0	0	0	3	0	0	0	0	0	2	0	1	0	2	3	0	0	1	3	1	1	1	0	0	0	0	0
IPR002516	Glycosyl transferase, family 11	0	0	0	0	0	0	0	0	0	0	0	0	0	0	0	0	0	0	0	0	0	2	0	0	0	0	0	0	0	0	0	0	0
IPR002523	Mg2+ transporter protein, CorA-like/Zinc transport protein ZntB	2	2	2	2	2	2	2	2	2	3	1	0	2	1	2	1	2	1	2	1	2	1	1	3	1	1	1	0	0	0	1	1	2
IPR002524	Cation efflux protein	1	2	2	2	2	2	2	1	2	2	1	1	1	1	1	1	1	3	1	1	1	2	1	1	1	3	1	1	2	1	1	3	4
IPR002525	Transposase, IS111A/IS1328/IS1533, N-terminal	3	2	1	0	0	1	1	0	0	2	0	1	4	0	0	0	0	0	0	0	0	0	0	0	3	0	0	0	1	0	0	3	0
IPR002528	Multi antimicrobial extrusion protein	12	12	12	8	6	10	12	6	10	13	1	0	0	1	0	0	2	1	1	4	3	2	2	1	1	1	5	5	6	6	0	7	8
IPR002539	MaoC-like dehydratase domain	1	1	2	1	1	1	1	1	1	1	0	0	1	0	2	0	0	0	1	0	0	0	0	1	0	0	2	0	0	0	1	1	1
IPR002543	FtsK domain	1	1	1	1	1	1	1	1	1	1	1	2	1	1	1	2	2	2	3	2	5	2	2	3	3	3	2	2	2	1	1	2	5
IPR002545	CheW-like domain	0	0	3	3	0	0	0	3	0	3	0	0	0	0	0	0	0	3	0	3	0	3	3	0	3	3	0	0	0	0	0	0	3
IPR002547	tRNA-binding domain	3	3	3	3	3	3	3	3	3	3	3	3	3	3	3	3	3	3	3	3	2	3	3	3	3	3	3	3	4	4	3	3	4
IPR002549	Transmembrane protein TqsA-like	4	4	4	5	4	4	4	3	4	4	3	2	3	4	3	4	2	5	4	4	2	4	4	7	3	5	2	2	2	2	3	2	5
IPR002550	CNNM, transmembrane domain	3	3	3	4	4	3	3	3	3	3	2	1	2	1	1	1	1	2	3	3	1	2	2	3	2	3	1	2	2	1	1	1	5
IPR002557	Chitin binding domain	0	0	0	0	0	0	0	0	0	2	0	0	0	0	0	0	0	0	0	0	0	0	0	0	0	0	0	0	0	0	0	0	0
IPR002559	Transposase, IS4-like	10	9	4	0	0	5	3	1	0	7	1	0	0	1	0	2	0	0	0	0	3	0	2	3	5	0	0	8	2	0	3	2	0
IPR002560	Transposase IS204/IS1001/IS1096/IS1165, DDE domain	0	2	1	0	3	1	3	0	3	0	0	0	6	1	10	4	1	16	0	0	1	2	2	0	3	0	0	1	3	9	1	4	0
IPR002562	3'-5' exonuclease domain	0	0	0	0	0	0	0	0	0	0	1	1	0	1	1	1	1	1	1	1	0	1	1	1	1	1	1	0	0	0	1	0	0
IPR002563	Flavin reductase like domain	1	1	1	2	2	1	2	0	1	1	0	0	0	1	0	1	0	1	1	1	1	1	1	1	1	1	0	0	0	0	1	0	2
IPR002569	Peptide methionine sulphoxide reductase MsrA	2	2	2	2	1	1	2	0	2	2	1	1	2	1	1	1	2	4	2	2	2	4	4	3	3	5	2	1	1	2	1	3	1
IPR002571	Heat-inducible transcription repressor HrcA	0	0	0	0	0	0	0	0	0	0	1	1	1	1	1	1	1	1	1	1	1	1	1	1	1	1	1	1	1	1	1	1	0
IPR002575	Aminoglycoside phosphotransferase	1	3	1	1	1	2	2	1	2	1	1	1	2	1	1	2	3	1	1	1	0	1	1	2	2	1	1	2	1	2	1	1	5
IPR002577	Helix-turn-helix, HxlR type	5	5	6	4	5	3	4	3	5	4	1	0	1	3	1	4	2	3	4	1	4	3	4	4	1	5	0	0	0	0	0	0	8
IPR002579	Peptide methionine sulphoxide reductase MrsB	1	1	1	1	1	1	1	1	1	1	1	1	1	1	1	1	2	1	1	1	1	1	1	1	1	1	2	1	1	2	1	2	1
IPR002582	Holo-[acyl carrier protein] synthase	0	0	0	0	0	0	0	0	0	0	1	1	1	1	1	1	1	1	1	1	1	1	2	1	1	1	1	1	1	1	1	1	0
IPR002583	Ribosomal protein S20	1	1	1	1	1	1	1	1	1	1	1	1	1	1	1	1	1	1	1	1	0	1	1	1	1	1	1	1	1	1	1	1	1
IPR002585	Cytochrome ubiquinol oxidase subunit 1	0	0	0	0	0	0	0	0	0	0	0	0	0	0	0	0	0	0	1	0	1	0	0	1	1	0	1	0	0	0	0	0	2
IPR002586	CobQ/CobB/MinD/ParA nucleotide binding domain	1	4	5	4	2	1	3	0	2	1	1	1	3	1	1	1	1	2	2	2	1	2	2	2	2	2	2	1	1	2	2	1	3
IPR002589	Macro domain	1	1	2	1	1	2	2	1	1	1	1	1	2	1	1	0	1	0	0	0	0	0	0	0	0	0	0	1	1	0	1	0	0
IPR002591	Type I phosphodiesterase/nucleotide pyrophosphatase/phosphate transferase	2	2	2	2	1	2	1	0	1	2	0	0	0	1	0	1	1	1	0	1	1	1	2	1	1	1	0	0	0	0	0	0	0
IPR002606	Riboflavin kinase, bacterial	0	0	0	0	0	0	0	0	0	0	1	1	1	1	1	1	1	1	1	1	1	1	1	1	1	1	1	1	1	1	1	1	0
IPR002611	IstB-like ATP-binding protein	13	10	8	3	2	1	3	1	1	2	2	3	2	1	1	2	1	2	1	4	0	5	4	2	2	3	1	1	4	1	1	9	3
IPR002616	tRNA-guanine(15) transglycosylase-like	1	1	1	1	1	1	1	1	1	1	1	1	2	1	1	1	1	1	1	1	1	1	1	1	1	1	1	1	1	1	1	1	1
IPR002624	Deoxynucleoside kinase	0	0	0	0	0	0	0	0	0	0	0	0	0	0	0	0	0	0	0	0	0	0	0	0	0	0	0	0	0	0	0	0	0
IPR002625	Smr domain	1	1	1	1	1	1	1	1	1	1	1	1	1	1	1	1	1	1	1	1	1	1	1	1	1	1	1	1	1	1	1	1	1
IPR002629	Cobalamin-independent methionine synthase MetE, C-terminal/archaeal	3	3	3	3	3	3	3	3	3	3	2	1	3	1	1	1	1	0	0	0	0	1	0	2	0	1	0	0	3	1	2	1	3
IPR002631	Plasmid replication protein	0	0	0	0	0	0	0	0	0	0	0	0	0	0	0	0	0	0	0	0	0	1	0	1	0	0	0	0	0	2	0	0	1
IPR002633	Bacteriocin, class IIa	0	0	0	0	0	0	0	0	0	0	0	0	0	0	0	0	0	0	0	0	1	0	3	1	0	0	0	0	0	0	0	0	0
IPR002637	Ham1-like protein	1	1	1	1	1	1	1	1	1	1	1	1	1	1	1	1	1	1	1	1	2	1	1	1	1	1	1	1	1	1	1	1	1
IPR002638	Quinolinate phosphoribosyl transferase, C-terminal	1	1	1	1	1	1	1	1	1	1	2	2	2	1	2	1	1	1	1	1	1	1	1	1	1	1	1	2	1	1	2	1	1
IPR002639	Urease accessory protein UreF	0	0	0	0	1	0	0	0	0	0	0	0	0	0	1	0	0	0	0	0	0	0	0	0	0	0	0	0	0	0	0	0	0
IPR002641	Patatin-like phospholipase domain	2	2	2	2	1	2	2	2	2	2	0	0	1	0	0	0	1	0	1	0	0	0	0	1	1	0	1	0	0	0	0	1	3
IPR002645	STAS domain	1	1	1	1	0	1	1	1	1	1	0	0	0	0	1	0	0	2	1	3	0	1	1	1	1	2	0	0	0	0	0	0	11
IPR002646	Poly A polymerase, head domain	1	1	1	1	1	1	1	1	1	1	1	1	1	1	1	1	1	1	1	1	0	1	1	1	1	1	1	1	1	1	1	1	1
IPR002649	tRNA (guanine-N1-)-methyltransferase, bacteria	0	0	0	0	0	0	0	0	0	0	1	1	1	1	1	1	1	1	1	1	0	1	1	1	1	1	1	1	1	1	1	1	0
IPR002656	Acyltransferase 3	3	3	3	2	1	2	3	1	2	3	1	1	1	3	2	2	3	1	2	1	2	1	1	2	3	2	2	3	2	3	3	5	3
IPR002657	Bile acid:sodium symporter/arsenical resistance protein Acr3	2	1	1	1	0	1	1	0	1	1	1	0	0	0	0	0	0	1	1	1	1	0	0	1	1	2	0	1	1	1	0	0	3
IPR002661	Ribosome recycling factor	0	0	0	0	0	0	0	0	0	0	1	1	1	1	1	1	1	1	1	1	1	1	1	1	1	1	1	1	1	1	1	1	0
IPR002668	Concentrative nucleoside transporter N-terminal domain	0	0	0	0	0	0	0	0	0	0	10	0	1	1	3	1	0	1	1	0	0	1	1	0	0	1	0	0	0	0	0	0	3
IPR002669	Urease accessory protein UreD	0	0	0	0	1	0	0	0	0	0	0	0	0	0	1	0	0	0	0	0	0	0	0	0	0	0	0	0	0	0	0	0	0
IPR002676	RimM, N-terminal	1	1	1	1	1	1	1	1	1	1	1	1	1	1	1	1	1	1	1	1	0	1	1	1	1	1	1	1	1	1	1	1	1
IPR002677	Ribosomal protein L32p	1	1	1	1	1	1	1	1	1	1	1	2	1	1	1	1	1	1	1	1	0	1	1	1	1	1	1	1	1	1	1	1	1
IPR002678	GTP cyclohydrolase 1 type 2/Nif3	1	1	1	1	1	1	1	1	1	1	1	1	2	1	1	1	1	1	1	1	0	1	1	1	1	1	1	1	1	1	1	1	1
IPR002684	Biotin synthase/Biotin biosynthesis bifunctional protein BioAB	0	0	0	0	0	0	0	0	0	0	0	0	0	0	0	0	0	0	0	0	0	0	0	0	0	0	0	0	0	0	0	0	0
IPR002686	Transposase IS200-like	11	5	7	1	4	5	0	1	0	4	0	0	0	0	0	1	2	0	0	0	0	0	0	0	0	0	0	0	0	0	0	0	0
IPR002694	Zinc finger, CHC2-type	1	1	1	1	1	1	1	1	1	1	1	2	1	1	1	1	1	1	1	1	0	1	1	1	1	3	1	1	1	1	1	1	1
IPR002695	Bifunctional purine biosynthesis protein PurH-like	1	1	1	1	1	1	1	0	1	1	1	1	1	1	0	1	1	1	1	0	1	1	0	1	0	1	0	1	1	0	1	1	1
IPR002696	Putative membrane protein insertion efficiency factor	1	1	1	1	1	1	1	0	1	1	1	1	1	1	1	1	1	1	1	1	1	1	1	1	1	1	1	1	1	1	1	1	0
IPR002698	5-formyltetrahydrofolate cyclo-ligase	1	1	1	1	1	1	1	1	1	1	1	1	1	1	1	1	1	1	1	1	1	1	1	1	1	1	1	1	1	1	1	1	1
IPR002699	ATPase, V1 complex, subunit D	1	1	1	1	1	1	1	1	1	1	2	2	2	2	2	2	1	1	0	1	0	1	1	1	1	1	0	1	1	1	1	1	0
IPR002701	Chorismate mutase II, prokaryotic-type	0	0	0	0	0	0	0	0	0	0	1	0	0	1	1	1	0	0	1	0	1	1	1	1	0	1	1	1	1	0	1	1	0
IPR002711	HNH endonuclease	2	0	0	1	1	1	0	0	0	0	0	2	0	1	0	0	1	0	0	0	0	0	0	0	0	0	0	1	1	0	3	1	1
IPR002716	PIN domain	0	0	0	0	0	0	0	0	0	0	1	1	1	1	1	1	1	1	1	1	1	1	1	1	1	1	1	1	1	1	1	1	1
IPR002725	Protein of unknown function DUF45	0	0	0	0	0	0	0	0	0	0	0	0	0	1	0	1	0	0	0	0	0	0	0	0	0	0	0	0	0	0	1	0	0
IPR002729	CRISPR-associated protein Cas1	1	1	1	0	0	1	1	0	1	1	1	1	0	0	1	0	0	0	0	1	2	0	0	0	0	0	0	1	0	0	0	1	0
IPR002731	ATPase, BadF/BadG/BcrA/BcrD type	0	2	0	0	3	0	0	0	0	0	0	0	0	0	0	0	0	0	1	0	1	0	0	2	0	0	1	1	0	0	0	0	0
IPR002732	Holliday junction resolvase Hjc	0	0	0	0	0	0	0	0	0	0	0	0	0	0	0	0	1	0	0	0	0	0	0	0	0	0	1	0	0	0	0	0	0
IPR002734	Bacterial bifunctional deaminase-reductase, C-terminal	3	3	3	3	2	4	3	3	5	3	1	0	0	2	1	2	0	2	2	2	2	1	2	2	1	2	0	0	0	0	0	0	3
IPR002735	Translation initiation factor IF2/IF5	0	0	0	0	0	0	0	0	0	0	0	0	0	0	0	0	0	0	0	0	0	0	0	1	0	0	0	0	0	0	0	0	0
IPR002736	Triphosphoribosyl-dephospho-CoA protein	1	0	1	1	1	1	2	1	1	1	1	0	0	0	1	0	1	0	0	0	0	0	0	0	1	1	0	0	0	0	0	1	0
IPR002737	MEMO1 family	0	0	0	0	0	0	0	0	0	0	0	0	0	0	0	0	0	0	0	0	0	0	0	0	0	0	0	0	0	0	0	0	0
IPR002740	EVE domain	0	0	1	0	0	0	0	0	0	0	0	0	0	0	0	0	0	0	1	0	0	0	0	0	0	0	0	0	0	0	0	0	1
IPR002744	MIP18 family-like	2	2	2	2	1	2	2	2	2	2	2	1	0	2	1	0	1	1	1	1	0	1	1	1	1	1	1	2	1	1	2	1	1
IPR002747	SAM-dependent chlorinase/fluorinase	0	0	0	0	0	0	0	0	0	0	0	0	3	1	1	1	0	0	1	0	1	0	0	2	0	0	1	0	0	0	0	1	0
IPR002748	Cobalt-precorrin-5B C(1)-methyltransferase CbiD	0	0	0	0	0	0	0	0	0	0	0	0	1	0	0	0	0	0	0	0	0	0	0	0	0	0	0	0	0	0	0	0	0
IPR002750	CobE/GbiG C-terminal domain	0	0	0	0	0	0	0	0	0	0	0	0	1	0	0	0	0	0	0	0	0	0	0	0	0	0	0	0	0	0	0	0	0
IPR002751	Metal transport protein CbiM/NikMN	0	0	0	0	1	0	0	0	0	0	0	0	1	0	0	0	0	0	0	0	0	0	0	0	0	0	0	0	0	0	0	0	0
IPR002755	DNA primase, small subunit	0	0	0	0	0	0	0	0	0	0	0	0	0	0	0	0	0	0	0	0	0	0	0	0	0	0	0	0	0	0	0	0	0
IPR002761	Diphthamide synthase domain	0	0	0	0	0	0	0	0	0	0	0	0	0	0	0	0	0	0	0	0	0	0	0	1	0	0	0	0	0	0	0	0	0
IPR002762	Cobalamin (vitamin B12) biosynthesis CbiX	1	0	1	1	0	0	1	1	1	1	0	0	0	0	0	0	0	0	0	0	1	0	0	0	0	0	0	0	0	0	0	0	2
IPR002763	Protein of unknown function DUF72	0	0	0	0	0	0	0	0	0	0	0	0	0	0	0	0	0	1	1	1	1	1	1	1	1	1	0	0	0	0	0	0	1
IPR002765	Uncharacterised protein family UPF0145	1	2	1	2	1	2	2	0	2	2	1	1	1	0	1	0	1	1	2	0	0	1	1	0	0	2	0	0	0	0	1	1	0
IPR002767	Thiamine-binding protein	0	0	0	0	1	0	0	0	0	0	1	1	0	0	1	0	0	0	0	0	0	0	0	0	0	0	0	0	0	0	0	0	1
IPR002772	Glycoside hydrolase family 3 C-terminal domain	0	0	3	0	0	2	1	2	2	1	3	0	0	2	2	0	0	2	1	0	3	1	3	6	1	1	0	0	0	0	0	3	1
IPR002781	Transmembrane protein TauE-like	1	1	2	2	2	3	2	1	2	3	1	0	0	0	1	1	1	0	1	1	1	0	1	1	2	0	0	0	0	0	0	0	5
IPR002782	Mut7-C RNAse domain	0	0	0	0	1	0	0	0	0	0	0	0	0	0	0	0	0	0	0	0	0	0	0	0	0	0	0	0	0	0	0	0	0
IPR002791	Domain of unknown function DUF89	0	0	0	0	0	1	0	0	0	0	0	0	0	0	0	0	0	0	0	0	0	0	0	0	0	0	0	0	0	0	0	0	0
IPR002792	TRAM domain	1	1	1	1	1	1	1	1	1	1	1	1	1	0	1	0	0	1	2	1	2	1	1	1	1	1	0	0	0	0	1	1	4
IPR002794	Protein of unknown function DUF92, TMEM19	0	0	0	0	0	0	0	0	0	0	0	0	0	0	0	0	0	0	0	0	1	0	0	1	0	0	1	1	0	0	0	0	0
IPR002797	Polysaccharide biosynthesis protein	4	5	4	5	5	5	3	2	4	4	4	2	5	3	3	5	3	5	4	5	2	5	5	6	5	6	2	2	2	2	2	3	6
IPR002798	Stage II sporulation protein M-like	0	0	0	0	0	0	0	0	0	1	0	0	0	1	0	0	0	0	0	0	0	0	1	1	0	0	0	0	0	0	0	0	1
IPR002810	NfeD-like, C-terminal domain	1	1	1	1	1	1	1	1	1	1	1	0	1	1	1	1	1	2	0	1	0	2	1	0	1	2	1	1	0	1	1	1	1
IPR002811	Aspartate dehydrogenase	1	1	0	0	0	0	0	0	0	0	0	0	0	0	0	0	0	0	0	0	0	0	0	0	0	0	0	0	0	0	0	0	0
IPR002813	Arginine biosynthesis protein ArgJ	1	1	1	1	1	1	1	0	1	1	1	0	0	1	0	1	0	1	0	0	0	1	1	1	0	1	0	0	0	0	0	0	1
IPR002816	TraB family	0	0	0	0	0	0	0	0	0	0	0	0	0	0	0	0	0	0	0	0	2	0	0	0	0	0	0	0	0	0	0	0	0
IPR002818	DJ-1/PfpI	1	1	1	1	3	1	1	1	3	1	2	1	2	2	1	2	1	1	2	2	1	3	2	2	2	2	1	0	1	2	1	1	5
IPR002821	Hydantoinase A/oxoprolinase	0	0	0	0	0	0	0	0	0	0	0	0	0	0	0	0	0	0	0	0	0	0	0	0	0	0	0	0	0	0	2	0	0
IPR002822	Nickel insertion protein	0	0	0	0	0	0	0	0	0	0	0	0	2	0	0	0	0	0	0	0	0	0	0	0	0	0	0	0	0	0	0	0	0
IPR002823	Protein of unknown function DUF112, transmembrane	0	0	0	0	0	0	0	0	0	0	0	0	0	0	0	0	0	0	0	0	0	1	1	0	1	1	0	0	0	0	0	0	0
IPR002828	Survival protein SurE-like phosphatase/nucleotidase	0	0	0	0	0	0	0	0	0	0	0	0	0	0	0	0	0	0	0	0	0	0	0	0	0	0	0	1	0	1	0	0	0
IPR002831	Transcription regulator TrmB, N-terminal	1	1	1	2	1	1	1	1	1	1	0	1	0	0	0	0	0	0	0	2	0	0	0	0	2	0	1	0	0	0	0	0	1
IPR002838	Mitochondrial biogenesis protein AIM24	1	1	1	1	0	1	1	1	1	1	0	0	0	0	0	0	0	0	1	0	1	0	0	1	0	0	0	0	0	0	0	0	0
IPR002842	V-type ATPase subunit E	0	0	0	0	0	0	0	0	0	0	10	0	0	0	1	0	0	0	0	0	0	0	0	0	0	0	0	0	0	0	0	0	0
IPR002843	ATPase, V0 complex, c/d subunit	1	1	1	1	1	1	1	1	1	1	2	2	2	2	2	2	1	1	0	1	0	1	1	1	1	1	0	1	1	1	2	1	0
IPR002847	Coenzyme F420:L-glutamate ligase-like domain	0	0	0	0	0	0	0	0	0	0	10	0	1	1	1	1	0	0	0	1	0	1	1	0	1	0	1	1	1	1	1	1	0
IPR002852	Uncharacterised protein family UPF0251	0	0	0	0	0	1	0	0	0	0	0	0	0	0	0	0	0	0	0	0	0	0	0	0	0	0	0	0	0	0	0	0	0
IPR002864	Acyl-ACP thioesterase	1	1	1	1	1	1	1	1	1	1	1	1	1	1	1	1	1	1	1	1	1	1	1	1	1	1	1	1	0	1	1	1	0
IPR002869	Pyruvate-flavodoxin oxidoreductase, central domain	0	0	0	0	0	0	0	0	0	0	0	0	0	0	0	0	0	0	1	0	1	0	0	1	0	0	0	0	0	0	0	0	0
IPR002871	NIF system FeS cluster assembly, NifU, N-terminal	1	1	1	1	1	1	1	0	1	1	1	1	0	0	1	0	1	1	1	1	1	1	1	1	1	1	1	1	1	1	1	1	1
IPR002876	Transcriptional regulator TACO1-like	1	1	1	1	1	1	1	1	1	1	1	1	1	1	1	1	1	1	2	1	2	1	1	2	1	1	2	2	1	2	1	1	2
IPR002877	Ribosomal RNA methyltransferase FtsJ domain	1	1	1	1	1	1	1	1	1	1	1	1	1	1	1	1	1	1	1	1	1	1	1	1	1	1	1	1	1	1	1	1	1
IPR002880	Pyruvate flavodoxin/ferredoxin oxidoreductase, N-terminal	1	1	1	1	1	1	1	1	1	1	0	0	0	0	0	0	0	0	1	0	1	0	0	1	0	0	0	0	0	0	0	0	0
IPR002882	LPPG:FO 2-phospho-L-lactate transferase CofD/UPF0052	1	1	1	1	1	1	1	1	1	1	1	1	1	1	1	1	1	1	1	1	1	1	1	1	1	1	1	1	1	1	1	1	1
IPR002888	[2Fe-2S]-binding	0	0	1	1	0	0	1	0	0	1	0	0	0	0	0	0	0	0	0	0	0	0	0	0	0	0	0	0	0	0	0	0	1
IPR002898	MotA/TolQ/ExbB proton channel	0	0	1	2	1	0	0	2	0	2	0	0	0	0	0	0	0	1	0	1	0	2	1	0	1	2	0	0	0	0	1	0	2
IPR002901	Mannosyl-glycoprotein endo-beta-N-acetylglucosamidase-like domain	3	3	4	5	3	3	3	2	4	3	5	3	2	2	3	2	4	3	6	4	5	3	3	7	4	5	3	4	3	2	6	6	2
IPR002903	Ribosomal RNA small subunit methyltransferase H	1	1	1	1	1	1	1	1	1	1	1	1	1	1	1	1	1	1	1	1	0	1	1	1	1	1	1	1	1	1	1	1	1
IPR002912	ACT domain	2	2	1	2	2	2	1	1	1	1	3	1	1	3	1	3	2	2	4	1	2	2	3	3	1	2	1	1	1	1	2	1	10
IPR002915	DeoC/FbaB/ lacD aldolase	2	1	1	2	1	1	2	1	1	1	0	0	2	1	0	1	2	2	2	2	6	2	3	4	2	3	2	1	1	1	2	2	1
IPR002921	Fungal lipase-like domain	0	0	0	0	0	0	0	0	0	0	0	0	0	0	0	0	1	0	1	0	1	0	0	0	0	0	0	0	0	0	0	0	0
IPR002925	Dienelactone hydrolase	1	1	1	1	1	1	1	1	1	1	0	0	0	0	0	0	0	1	0	1	0	0	0	0	0	0	0	0	0	0	0	0	1
IPR002930	Glycine cleavage system H-protein	2	2	2	2	2	2	2	0	2	2	2	2	2	2	1	1	2	2	1	2	2	2	2	1	2	2	1	2	3	2	2	1	1
IPR002931	Transglutaminase-like	0	0	0	0	0	0	0	0	0	0	0	2	1	0	0	0	0	0	0	0	0	0	0	0	0	0	0	1	0	1	1	0	1
IPR002932	Glutamate synthase domain	1	1	1	1	1	1	1	0	1	1	0	0	0	0	0	0	0	0	0	0	0	0	0	0	0	0	0	0	0	0	0	0	2
IPR002933	Peptidase M20	11	10	10	11	9	10	11	7	11	10	9	8	10	9	11	12	4	4	11	5	8	10	8	12	11	9	7	10	7	2	12	8	13
IPR002934	Polymerase, nucleotidyl transferase domain	0	0	0	0	1	1	0	0	0	0	0	0	0	0	0	0	0	0	0	0	0	0	0	0	1	0	0	1	0	1	0	0	0
IPR002935	Class I-like SAM-dependent O-methyltransferase	1	1	1	1	1	1	1	1	1	1	1	0	0	1	1	1	1	1	2	1	2	1	2	2	1	1	1	1	1	1	1	1	1
IPR002937	Amine oxidase	2	1	2	2	2	3	2	1	2	2	0	0	0	1	1	1	0	1	1	1	0	3	3	1	1	1	0	0	0	0	1	0	2
IPR002939	Chaperone DnaJ, C-terminal	1	1	1	1	1	1	1	1	1	1	1	1	1	1	1	1	1	1	1	1	1	1	1	1	1	1	1	1	1	1	1	1	1
IPR002941	DNA methylase N-4/N-6	1	2	5	0	0	0	1	1	2	1	1	0	2	0	1	1	0	0	0	0	0	1	1	1	2	1	1	0	1	0	3	1	0
IPR002942	RNA-binding S4 domain	10	10	10	9	8	10	9	10	10	10	10	9	9	10	10	10	10	11	10	10	5	11	11	10	10	11	10	9	9	9	9	10	10
IPR002986	Diaminopimelate decarboxylase, LysA	0	0	0	0	0	0	0	0	0	0	1	0	1	1	1	1	0	1	1	1	0	1	1	1	1	1	0	0	0	0	1	1	0
IPR002988	Protein G-related albumin-binding (GA) module	0	0	0	0	0	0	0	0	0	0	0	0	0	0	0	0	0	0	3	0	2	0	0	0	0	0	0	0	0	0	0	0	0
IPR003000	Sirtuin family	1	1	1	1	1	1	1	1	1	1	1	1	1	1	2	1	1	0	1	1	0	0	0	0	3	1	2	1	1	1	0	1	1
IPR003004	GspF/PilC family	0	0	0	0	0	0	0	0	0	0	1	0	1	1	1	1	0	1	1	2	2	1	0	1	1	1	1	1	0	1	1	1	0
IPR003008	Tubulin/FtsZ, GTPase domain	1	1	1	1	1	1	1	1	1	1	1	1	1	1	1	1	1	1	1	1	0	1	1	1	1	1	1	1	1	1	1	1	1
IPR003010	Carbon-nitrogen hydrolase	1	1	2	2	2	1	2	1	2	2	0	0	0	1	0	1	0	0	0	0	0	0	0	0	0	0	0	0	0	1	0	1	2
IPR003016	2-oxo acid dehydrogenase, lipoyl-binding site	0	0	0	0	0	0	0	0	0	0	2	3	3	2	1	1	1	2	1	2	1	2	2	1	3	3	3	2	2	2	1	1	0
IPR003018	GAF domain	2	1	2	2	0	1	2	2	2	2	0	1	0	0	0	0	0	2	2	2	2	2	2	2	1	2	0	0	1	0	0	0	3
IPR003029	S1 domain	10	10	10	10	10	10	10	7	9	10	6	6	6	7	6	7	7	7	7	7	5	8	8	7	7	7	7	7	7	7	7	7	10
IPR003033	SCP2 sterol-binding domain	0	0	0	0	0	0	0	0	0	0	0	0	0	0	0	0	0	0	2	1	2	0	1	2	1	1	0	0	0	0	0	0	1
IPR003034	SAP domain	0	0	0	0	0	0	0	0	0	0	0	0	0	0	0	0	0	0	0	0	0	0	0	0	0	2	0	0	0	1	0	1	0
IPR003043	Uroporphiryn-III C-methyltransferase, conserved site	0	0	0	0	0	0	0	0	0	0	0	0	1	0	0	0	0	0	0	0	1	0	0	0	0	0	0	0	0	0	0	0	0
IPR003099	Prephenate dehydrogenase	1	1	1	1	1	1	1	0	1	1	1	0	0	1	1	1	0	0	1	0	1	1	1	1	0	1	0	0	0	0	1	0	1
IPR003115	ParB/Sulfiredoxin	1	1	1	1	1	1	1	0	1	1	1	1	1	1	1	1	1	2	2	1	2	2	2	2	1	2	2	1	2	1	4	2	2
IPR003122	Chemotaxis methyl-accepting receptor Tar-related, ligand-binding	0	0	0	0	0	0	0	0	0	0	0	0	0	1	0	1	0	0	0	0	0	0	0	0	0	0	0	0	0	0	0	0	4
IPR003135	ATP-grasp fold, ATP-dependent carboxylate-amine ligase-type	2	2	2	2	2	2	2	1	2	2	1	1	1	0	0	0	2	2	1	1	1	2	1	1	1	2	1	2	1	1	2	1	2
IPR003136	Cytidylate kinase	0	0	0	0	0	0	0	0	0	0	1	1	1	1	1	1	1	1	1	1	0	1	1	1	1	1	1	1	1	1	1	1	0
IPR003137	PA domain	0	0	0	0	0	0	0	0	0	0	0	0	0	0	0	0	0	0	1	0	1	0	0	1	0	0	0	1	1	1	0	0	2
IPR003140	Phospholipase/carboxylesterase/thioesterase	0	0	0	0	0	0	0	0	0	0	0	0	0	1	0	1	0	0	0	0	0	0	0	0	0	0	0	0	0	0	0	0	0
IPR003141	Polymerase/histidinol phosphatase, N-terminal	0	0	0	0	0	0	0	0	0	0	2	2	2	2	2	2	2	2	2	2	1	2	2	3	3	3	3	2	2	3	2	2	0
IPR003142	Biotin protein ligase, C-terminal	1	1	1	1	1	1	1	1	1	1	0	0	0	1	1	1	1	1	0	1	0	1	1	0	1	1	1	0	0	1	1	1	1
IPR003148	Regulator of K+ conductance, N-terminal	3	3	1	1	1	1	1	1	1	1	3	1	1	2	3	2	1	3	1	2	0	3	3	1	3	3	2	2	2	2	3	1	4
IPR003156	DHHA1 domain	4	4	4	4	4	4	4	3	4	4	4	4	4	4	3	4	4	4	4	4	3	4	4	4	4	4	4	3	3	4	4	4	5
IPR003157	Acyl transferase, LuxD	1	1	0	0	0	0	0	0	0	0	0	0	0	0	0	0	0	0	0	0	0	0	0	0	0	0	0	0	0	0	0	0	0
IPR003159	Polysaccharide lyase family 8, central domain	0	0	0	1	0	0	0	0	0	0	0	0	0	0	0	0	0	0	0	0	0	0	0	0	1	0	0	0	0	0	0	0	0
IPR003170	UDP-N-acetylenolpyruvoylglucosamine reductase	0	0	0	0	0	0	0	0	0	0	1	1	1	1	1	1	1	1	1	1	1	1	1	1	1	1	1	1	1	1	1	1	0
IPR003171	Methylenetetrahydrofolate reductase	2	2	2	2	2	1	2	2	2	2	1	0	1	0	0	0	1	0	0	0	0	0	0	1	0	0	0	0	0	0	1	0	1
IPR003173	Transcriptional coactivator p15 (PC4)	1	1	1	1	1	1	1	1	1	1	0	0	0	0	0	0	0	1	1	1	0	1	1	1	1	1	1	0	1	0	1	0	0
IPR003180	Methylpurine-DNA glycosylase	0	0	0	0	1	0	0	0	0	0	1	1	1	0	0	0	0	0	1	0	0	1	1	1	1	2	0	0	0	0	0	0	1
IPR003188	Phosphotransferase system, lactose/cellobiose-type IIA subunit	3	4	3	2	2	3	4	1	3	4	0	1	2	4	0	3	4	1	2	1	7	1	2	5	2	2	1	1	0	1	0	2	2
IPR003190	Aspartate decarboxylase	1	1	1	1	1	1	1	1	1	1	0	0	0	0	0	0	0	0	0	0	0	0	0	0	0	0	0	0	0	0	0	0	1
IPR003198	Amidinotransferase	0	0	1	1	1	0	1	0	1	1	10	0	0	0	1	0	0	1	1	1	1	1	1	2	1	1	1	1	1	1	0	0	1
IPR003199	Chologlycine hydro	0	0	0	0	0	0	0	0	0	0	1	0	0	0	0	0	0	0	1	2	1	1	0	6	1	0	1	1	1	1	2	0	0
IPR003203	Cobinamide kinase/cobinamide phosphate guanyltransferase	0	0	0	0	0	0	0	0	0	0	0	0	1	0	0	0	0	0	0	0	0	0	0	0	0	0	0	0	0	1	0	0	0
IPR003206	Diol/glycerol dehydratase, large subunit	0	1	1	0	0	0	0	0	0	0	0	0	0	0	0	0	0	1	0	1	0	0	0	0	0	0	0	0	0	0	0	0	0
IPR003207	Propanediol/glycerol dehydratase, small subunit	0	1	1	0	0	0	0	0	0	0	0	0	0	0	0	0	0	1	0	1	0	0	0	0	0	0	0	0	0	0	0	0	0
IPR003208	Diol/glycerol dehydratase/dehydratase reactivating factor	0	2	2	0	0	0	0	0	0	0	0	0	0	0	0	0	0	2	0	2	0	0	0	0	0	0	0	0	0	0	0	0	0
IPR003211	AmiS/UreI transporter	0	0	0	0	0	0	0	0	0	0	0	0	1	0	0	0	0	0	0	0	0	0	0	1	0	0	0	0	0	0	1	0	0
IPR003230	D-alanyl carrier protein	0	0	0	0	0	0	0	0	0	0	0	0	0	0	0	0	1	0	1	0	1	0	0	1	0	0	0	0	0	0	0	0	0
IPR003231	Acyl carrier protein (ACP)	0	0	0	0	0	0	0	0	0	0	2	1	2	1	1	1	1	2	2	2	1	2	2	2	2	2	1	1	1	1	1	2	0
IPR003256	Ribosomal protein L24	0	0	0	0	0	0	0	0	0	0	1	1	1	1	1	1	1	1	1	1	1	1	1	1	1	1	1	1	1	1	1	1	0
IPR003265	HhH-GPD domain	3	3	3	3	3	3	3	2	3	3	3	3	3	3	3	3	2	3	2	3	2	4	3	3	3	3	4	2	2	2	2	3	4
IPR003313	AraC-type arabinose-binding/dimerisation domain	9	8	13	8	4	14	11	6	15	8	1	0	1	4	2	2	6	0	1	1	7	1	2	6	3	3	1	2	3	1	2	8	4
IPR003317	Cytochrome ubiquinol oxidase subunit 2	0	0	0	0	0	0	0	0	0	0	0	0	0	0	0	0	0	0	1	0	1	0	0	1	1	0	1	0	0	0	0	0	2
IPR003325	TerD domain	0	0	0	0	0	0	0	0	0	0	0	0	0	0	0	0	0	0	0	0	3	0	0	3	0	0	0	0	0	0	0	0	3
IPR003329	Acylneuraminate cytidylyltransferase	0	1	0	0	0	0	0	0	1	0	0	1	1	0	1	0	0	0	0	0	0	0	1	0	0	0	0	0	0	0	0	0	1
IPR003331	UDP-N-acetylglucosamine 2-epimerase domain	2	2	0	0	0	0	0	0	2	0	1	0	1	1	2	1	0	1	2	2	2	1	2	1	1	1	0	0	0	0	0	1	1
IPR003339	ABC/ECF transporter, transmembrane component	3	4	3	3	3	3	3	2	3	3	1	3	3	3	2	3	1	1	4	1	3	2	1	4	2	1	2	1	2	1	2	1	2
IPR003343	Bacterial Ig-like, group 2	5	0	0	1	1	1	0	0	4	0	0	0	0	0	0	0	0	1	1	1	0	0	0	6	1	0	0	0	0	0	0	0	1
IPR003346	Transposase, IS116/IS110/IS902	2	1	1	0	0	2	1	0	0	2	0	1	4	0	0	0	0	0	0	0	0	0	0	0	3	0	0	0	2	0	0	4	0
IPR003352	Phosphotransferase system, EIIC	17	20	24	25	16	24	20	10	28	18	9	9	13	22	9	15	12	14	19	16	38	18	19	33	23	18	8	0	7	2	5	11	15
IPR003353	Phosphotransferase system, fructose-specific IIB subunit	0	0	0	0	0	0	0	0	0	0	1	1	4	1	1	1	1	1	1	1	3	1	1	3	1	3	0	0	2	0	2	1	0
IPR003356	DNA methylase, adenine-specific	7	4	5	2	2	3	7	1	2	5	1	1	3	2	1	2	1	1	2	2	0	1	1	1	1	1	0	1	3	1	1	2	1
IPR003358	tRNA (guanine-N-7) methyltransferase, Trmb type	1	1	1	1	1	1	1	1	1	1	1	1	1	1	1	1	1	1	1	1	0	1	1	1	1	1	1	1	1	1	1	1	1
IPR003362	Bacterial sugar transferase	2	2	4	4	3	4	3	1	3	3	2	1	2	2	2	2	2	3	2	3	1	3	2	1	3	3	1	2	1	1	2	2	2
IPR003367	Thrombospondin, type 3-like repeat	0	0	0	0	0	0	0	0	0	17	0	0	0	0	0	0	0	0	0	0	0	0	0	0	0	0	0	0	0	0	0	0	0
IPR003369	Sec-independent protein translocase protein TatA/B/E	0	0	0	0	0	0	0	0	0	0	0	0	0	0	0	0	1	0	0	0	0	0	0	0	0	0	0	0	0	0	0	0	3
IPR003370	Chromate transporter	4	4	4	4	2	4	4	0	4	4	0	0	2	2	0	2	0	2	0	2	0	2	2	0	2	2	2	2	2	2	2	4	2
IPR003373	Ferrous iron transport protein B	0	0	0	0	0	0	0	0	0	0	1	0	0	0	0	0	0	0	1	1	1	0	0	1	0	0	0	0	0	0	0	0	0
IPR003374	ApbE-like superfamily	0	0	0	0	0	0	0	0	0	0	1	2	1	2	1	2	2	0	1	1	0	1	2	1	1	2	2	1	0	0	1	2	0
IPR003379	Carboxylase, conserved domain	3	2	4	4	4	3	4	1	4	4	2	0	1	1	2	1	1	2	1	2	0	1	2	1	3	3	1	1	0	1	1	2	1
IPR003382	Flavoprotein	1	1	1	1	1	1	1	1	1	1	1	1	1	1	1	1	1	1	1	1	0	1	1	1	1	1	1	1	0	1	1	1	3
IPR003385	Glycoside hydrolase, family 77	0	0	0	0	0	0	0	0	0	0	10	1	2	1	1	1	1	0	0	0	0	0	0	0	0	0	1	1	1	1	2	1	0
IPR003390	DNA integrity scanning protein, DisA, N-terminal	1	1	1	1	1	1	1	0	1	1	1	1	1	1	1	1	1	1	1	1	1	1	1	1	1	1	1	1	1	1	1	1	0
IPR003395	RecF/RecN/SMC, N-terminal	3	3	3	2	4	3	2	2	3	2	3	3	3	3	3	3	3	2	3	2	3	3	3	3	3	2	3	1	3	3	2	3	2
IPR003406	Glycosyl transferase, family 14	0	0	0	0	1	0	0	0	0	0	0	0	0	0	0	2	0	0	0	1	0	0	1	0	1	0	0	0	0	0	0	0	0
IPR003414	Polyphosphate kinase	0	0	0	0	0	0	0	0	0	0	1	0	1	1	1	1	0	0	0	0	0	0	0	0	0	0	1	1	0	1	1	1	0
IPR003416	MgtC/SapB/SrpB/YhiD family	1	1	1	1	1	1	1	0	1	1	0	0	0	0	0	0	2	1	1	1	1	1	1	1	2	1	1	1	1	0	1	1	1
IPR003425	CCB3/YggT	1	1	1	1	1	1	1	1	1	1	1	1	1	1	1	1	1	1	1	1	0	1	1	1	1	1	1	1	1	1	1	1	1
IPR003439	ABC transporter-like	85	91	88	89	73	85	84	70	84	94	54	48	65	61	51	61	66	68	76	62	85	74	70	96	76	72	70	79	62	62	58	72	89
IPR003442	tRNA threonylcarbamoyl adenosine modification protein TsaE	1	1	1	1	1	1	1	0	1	1	1	1	1	1	1	1	1	1	1	1	1	1	1	1	1	1	1	1	1	1	1	1	1
IPR003444	Transcriptional regulator MraZ	0	0	0	0	0	0	0	0	0	0	1	1	1	1	1	1	1	1	1	1	0	1	1	1	1	1	1	1	1	1	1	1	0
IPR003445	Cation transporter	2	2	1	1	1	1	1	1	1	1	3	1	1	2	3	2	1	2	2	2	0	3	3	2	2	2	2	2	2	2	3	1	2
IPR003447	FemABX peptidyl transferase	0	0	0	0	0	0	0	0	0	0	0	2	3	0	0	0	0	0	0	0	0	0	0	0	0	0	0	0	0	0	0	0	0
IPR003462	Ornithine cyclodeaminase/mu-crystallin	1	1	1	1	0	1	0	0	0	1	0	1	1	1	1	1	0	0	0	2	1	0	0	0	1	0	0	2	0	0	0	0	0
IPR003473	Quinolinate synthetase A	1	1	1	2	2	1	2	1	2	1	0	0	0	0	0	0	0	0	0	0	0	0	0	0	0	0	0	0	0	0	0	0	1
IPR003474	Gluconate transporter	0	0	0	0	0	0	0	0	0	0	30	2	1	1	0	1	0	0	1	0	0	1	1	1	1	0	0	0	0	0	2	0	2
IPR003477	mRNA interferase PemK-like	2	2	2	0	0	1	2	0	0	1	2	0	2	0	2	0	1	1	1	2	1	3	2	2	3	1	0	0	0	0	1	2	1
IPR003481	Flagellar hook-associated protein 2, N-terminal	0	0	1	1	1	0	0	1	0	1	0	0	0	0	0	0	0	1	0	1	0	1	1	0	1	1	0	0	0	0	0	0	1
IPR003488	DNA recombination-mediator protein A	1	1	1	1	1	1	1	1	1	1	1	1	1	1	1	1	1	1	1	1	0	1	1	1	1	1	1	1	1	1	1	1	1
IPR003489	Ribosome hibernation promoting factor/RaiA	1	1	1	1	1	1	1	1	1	1	1	1	1	1	1	1	1	1	1	1	1	1	1	1	1	1	1	1	1	1	1	1	1
IPR003491	Replication initiation factor	0	0	0	0	0	1	0	0	0	0	0	1	0	0	0	1	0	0	0	0	3	0	0	0	1	1	1	1	1	0	0	1	1
IPR003494	SHS2 domain inserted in FtsA	1	1	1	1	1	1	1	1	1	1	1	1	1	1	1	1	1	1	1	1	0	1	1	1	1	1	1	1	1	1	1	1	1
IPR003495	CobW/HypB/UreG, nucleotide-binding domain	0	0	0	0	1	1	0	0	0	0	0	0	0	0	1	0	0	0	0	1	0	0	0	0	0	0	1	0	1	0	0	0	1
IPR003497	BRO N-terminal domain	1	0	0	2	0	0	0	0	0	0	0	0	1	0	0	0	0	0	0	0	0	0	1	2	1	1	0	0	1	0	0	2	0
IPR003500	Sugar-phosphate isomerase, RpiB/LacA/LacB family	1	1	1	1	3	4	1	1	1	1	1	1	0	2	0	2	0	0	0	0	3	0	0	0	0	1	1	0	1	0	1	0	1
IPR003501	Phosphotransferase system, EIIB component, type 2/3	7	9	12	10	12	11	14	6	11	10	1	8	15	13	3	7	11	7	6	7	23	4	9	20	3	12	3	2	6	2	8	6	6
IPR003507	Peptidase family S66	1	1	1	1	2	1	1	1	1	1	0	0	2	0	0	0	2	1	2	2	0	1	1	2	3	1	0	0	0	1	0	0	2
IPR003524	Phospho-N-acetylmuramoyl-pentapeptide transferase	0	0	0	0	0	0	0	0	0	0	1	1	1	1	1	1	1	1	1	1	0	1	1	1	1	1	1	1	1	1	1	1	0
IPR003526	2-C-methyl-D-erythritol 2,4-cyclodiphosphate synthase	0	0	0	0	0	0	0	0	0	0	0	0	0	0	0	0	0	1	1	1	1	1	1	1	1	1	0	0	0	0	0	0	1
IPR003540	ADP ribosyltransferase	0	0	0	0	0	0	0	0	0	0	0	1	0	0	0	0	0	0	0	0	1	0	0	1	0	0	0	0	0	0	0	0	0
IPR003545	Telomerase reverse transcriptase	0	0	0	0	0	0	0	0	0	0	0	0	0	0	0	0	0	0	0	0	0	0	0	0	0	0	0	0	0	0	0	0	0
IPR003562	Mutator MutX protein	0	0	0	0	0	0	0	0	0	0	10	1	1	0	0	0	1	0	0	0	0	0	0	0	0	0	1	1	1	1	1	1	0
IPR003583	Helix-hairpin-helix DNA-binding motif, class 1	0	0	0	0	0	0	0	0	0	0	3	3	3	3	3	3	2	4	3	3	2	3	2	3	3	3	3	3	2	3	2	2	0
IPR003591	Leucine-rich repeat, typical subtype	0	0	0	0	0	0	0	0	0	0	0	0	0	0	0	0	0	0	0	0	1	0	0	0	0	0	0	0	0	0	0	0	0
IPR003593	AAA+ ATPase domain	0	0	0	0	0	0	0	0	0	0	70	62	84	76	65	78	81	89	99	85	103	99	94	119	97	92	84	96	79	75	75	89	0
IPR003594	Histidine kinase/HSP90-like ATPase	18	18	21	23	17	19	24	16	17	22	16	10	12	11	13	11	19	15	23	16	23	14	14	32	17	16	15	16	12	16	13	17	38
IPR003601	DNA topoisomerase, type IA, domain 2	0	0	0	0	0	0	0	0	0	0	1	3	2	1	1	1	1	3	2	3	1	3	3	2	2	3	1	1	1	1	1	1	0
IPR003602	DNA topoisomerase, type IA, DNA-binding domain	0	0	0	0	0	0	0	0	0	0	1	2	2	1	1	1	1	3	2	3	1	3	3	2	2	3	1	1	1	1	1	1	0
IPR003607	HD/PDEase domain	2	2	2	2	2	2	2	1	2	2	5	4	5	6	5	5	7	8	7	5	3	7	7	8	6	9	5	7	4	5	6	5	1
IPR003610	Carbohydrate-binding module family 5/12	0	0	0	0	0	0	0	0	0	0	10	0	0	0	0	0	0	0	4	0	2	0	0	4	0	0	0	0	0	0	0	0	0
IPR003615	HNH nuclease	1	0	0	0	0	1	0	0	0	1	0	0	0	0	0	0	1	0	0	1	1	0	0	0	0	1	0	1	1	0	3	3	1
IPR003618	Transcription elongation factor S-II, central domain	0	0	0	0	0	0	0	0	0	0	0	0	0	0	0	0	0	0	0	0	0	0	0	0	0	0	0	1	0	0	0	0	0
IPR003646	SH3-like domain, bacterial-type	4	3	3	3	3	3	3	3	3	3	1	2	1	1	1	1	1	1	1	1	0	1	1	4	1	1	1	2	2	1	2	1	7
IPR003651	Endonuclease III-like, iron-sulphur cluster loop motif	1	1	1	1	1	1	1	1	1	1	0	0	0	0	0	0	0	0	2	0	1	0	0	2	0	0	0	0	0	0	0	0	1
IPR003660	HAMP domain	8	7	10	9	7	8	8	7	6	9	4	2	2	3	3	3	8	10	7	10	9	7	8	11	8	9	4	3	4	3	3	4	16
IPR003661	Signal transduction histidine kinase, dimerisation/phosphoacceptor domain	10	10	11	13	11	11	16	8	9	11	8	5	8	7	7	7	11	10	13	11	16	8	8	20	7	10	9	10	9	9	8	8	15
IPR003663	Sugar/inositol transporter	0	0	0	0	0	0	0	0	0	0	0	0	0	0	0	0	0	0	1	0	0	0	0	0	0	0	0	0	0	0	0	0	0
IPR003664	Fatty acid synthesis PlsX protein	1	1	1	1	1	1	1	1	1	1	1	1	1	1	1	1	1	1	1	1	0	1	1	1	1	1	1	2	2	2	1	1	1
IPR003673	CoA-transferase family III	0	0	0	0	1	0	0	0	0	0	0	0	2	0	0	0	0	0	0	0	0	0	0	0	0	0	1	0	0	0	0	0	0
IPR003675	CAAX prenyl protease 2	2	1	2	2	1	1	1	3	6	3	3	0	2	1	1	1	5	1	2	1	2	1	3	4	1	3	1	3	2	2	6	1	4
IPR003679	Aminoglycoside N(3)-acetyltransferase	0	0	0	0	0	0	0	0	0	0	0	0	0	0	0	0	0	0	0	0	0	0	0	1	0	0	0	0	0	1	0	0	1
IPR003680	Flavodoxin-like fold	3	3	3	3	3	3	3	3	3	3	0	0	1	1	1	1	3	2	2	1	2	2	2	3	2	2	1	1	1	2	1	1	5
IPR003682	rRNA small subunit methyltransferase G	1	1	1	1	1	1	1	0	1	1	1	1	1	1	1	1	1	1	1	1	1	1	1	1	1	1	1	1	1	1	1	1	1
IPR003688	Type IV secretion system protein TraG/VirD4	0	1	0	0	0	0	1	0	0	0	0	0	1	0	0	0	0	0	0	0	0	0	0	0	0	0	0	0	1	0	1	0	0
IPR003689	Zinc/iron permease	2	2	4	2	2	4	2	2	2	2	1	0	0	1	1	1	0	1	0	1	0	1	1	1	1	1	1	1	1	2	1	1	0
IPR003691	Putative fluoride ion transporter CrcB	0	0	0	0	0	0	0	0	0	0	0	0	0	0	0	0	1	0	0	0	0	0	0	0	0	0	0	0	0	0	0	0	2
IPR003692	Hydantoinase B/oxoprolinase	0	0	0	0	0	0	0	0	0	0	0	0	0	0	0	0	0	0	0	0	0	0	0	0	0	0	0	0	0	0	1	0	0
IPR003694	NAD(+) synthetase	0	0	0	0	0	0	0	0	0	0	1	1	1	1	1	1	0	1	1	1	1	1	1	1	1	1	1	1	1	1	1	1	0
IPR003695	Ppx/GppA phosphatase	1	1	1	1	1	1	1	1	1	1	1	0	1	1	1	1	0	0	0	0	0	0	0	0	0	0	1	1	0	1	1	1	0
IPR003697	Nucleoside triphosphate pyrophosphatase Maf-like protein	1	1	1	1	1	1	1	1	1	1	0	0	0	0	0	0	0	0	1	0	1	0	0	1	0	0	0	1	1	0	1	0	1
IPR003698	Lipoyl synthase	0	0	0	0	0	0	0	0	0	0	0	0	0	0	0	0	0	0	0	0	0	0	0	0	0	0	0	0	0	0	0	0	0
IPR003699	S-adenosylmethionine:tRNA ribosyltransferase-isomerase, QueA	1	1	1	1	1	1	1	1	1	1	1	1	1	1	1	1	1	1	1	1	1	1	1	1	1	0	1	1	1	1	1	1	1
IPR003700	Ketopantoate hydroxymethyltransferase	1	1	1	1	1	1	1	1	1	1	0	0	0	0	0	0	0	0	0	0	0	0	0	0	0	0	0	0	0	0	0	0	1
IPR003702	Acetyl-CoA hydrolase/transferase	0	0	0	0	0	0	0	0	0	0	0	0	0	0	0	0	0	2	0	0	0	0	2	0	0	2	1	0	0	0	0	0	0
IPR003705	Cobalt transport protein CbiN	0	0	0	0	0	0	0	0	0	0	0	0	1	0	0	0	0	0	0	0	0	0	0	0	0	0	0	0	0	0	0	0	0
IPR003706	CstA, N-terminal domain	2	2	2	2	0	2	2	2	2	2	1	0	0	1	1	1	0	1	0	1	0	1	1	0	1	1	0	0	0	1	1	0	1
IPR003708	Bacterial protein export chaperone SecB	0	0	0	0	0	0	0	0	0	0	10	0	0	0	0	0	0	0	1	1	1	0	0	1	0	0	0	0	0	0	0	0	0
IPR003709	Peptidase M15B	1	2	2	2	1	1	1	2	1	2	1	1	1	1	1	1	1	1	1	1	1	1	1	1	1	1	1	1	1	1	0	1	1
IPR003710	Ketopantoate reductase ApbA/PanE	0	0	0	0	0	0	0	0	0	0	0	1	1	0	0	0	2	1	0	1	0	1	1	0	1	1	1	0	1	0	0	0	0
IPR003711	CarD-like/TRCF domain	2	2	2	2	3	2	2	1	2	2	1	1	1	1	1	1	1	1	1	1	1	1	1	1	1	1	1	1	1	1	1	1	2
IPR003713	Flagellar protein FliS	0	0	1	1	1	0	0	1	0	1	0	0	0	0	0	0	0	1	0	1	0	1	1	0	1	1	0	0	0	0	0	0	1
IPR003714	PhoH-like protein	1	1	1	1	1	1	1	1	1	1	1	1	1	1	1	1	1	1	1	1	0	1	1	1	1	1	1	1	1	1	1	1	2
IPR003716	DNA-directed RNA polymerase, omega subunit	0	0	0	0	0	0	0	0	0	0	1	1	1	1	1	1	1	1	1	1	0	1	1	1	1	1	1	1	1	1	1	1	0
IPR003717	Recombination protein O, RecO	1	1	1	1	1	1	1	1	1	1	1	1	1	1	1	1	1	1	1	1	0	1	1	1	1	1	1	1	1	1	1	1	1
IPR003718	OsmC/Ohr family	4	4	3	3	4	3	3	2	3	3	1	1	0	3	2	3	1	5	2	4	2	3	4	3	3	5	0	3	1	1	0	1	3
IPR003719	Phenazine biosynthesis PhzF protein	0	0	2	1	0	0	1	0	0	0	0	0	0	0	0	0	0	0	1	0	1	0	0	2	0	0	0	0	0	0	0	0	1
IPR003720	tRNA sulfurtransferase ThiI	0	0	0	0	0	0	0	0	0	0	1	1	1	1	1	1	1	1	1	1	0	1	1	1	1	1	1	1	1	1	1	1	0
IPR003721	Pantoate-beta-alanine ligase	1	1	1	1	1	1	1	1	1	1	0	0	0	0	0	0	0	0	0	0	0	0	0	0	0	0	0	0	0	0	0	0	1
IPR003722	Cobalamin biosynthesis precorrin-8X methylmutase CobH/CbiC	0	0	0	0	0	0	0	0	0	0	0	0	1	0	0	0	0	0	0	0	0	0	0	0	0	0	0	0	0	0	0	0	0
IPR003723	Precorrin-6x reductase	0	0	0	0	0	0	0	0	0	0	0	0	1	0	0	0	0	0	0	0	0	0	0	0	0	0	0	0	0	0	0	0	0
IPR003726	Homocysteine-binding domain	2	2	2	2	2	2	2	1	2	2	1	0	0	1	0	0	0	0	0	0	0	0	0	1	0	0	0	0	0	0	0	0	2
IPR003728	Ribosome maturation factor RimP	1	1	1	1	1	1	1	1	1	1	1	1	1	1	1	1	1	1	1	1	1	1	1	1	1	1	1	1	1	1	1	1	1
IPR003730	Multi-copper polyphenol oxidoreductase	0	0	0	0	0	0	0	0	0	0	10	1	1	1	1	1	1	0	0	0	0	0	0	0	0	0	1	1	1	1	1	1	1
IPR003732	D-aminoacyl-tRNA deacylase DTD	1	1	1	1	1	1	1	1	1	1	1	1	1	1	1	1	1	1	1	1	0	1	1	1	1	1	1	1	1	1	1	1	1
IPR003733	Phosphomethylpyrimidine kinase type-	1	1	1	1	1	1	1	0	1	1	0	1	1	1	0	1	0	0	0	0	1	1	1	0	0	1	1	0	0	0	0	1	2
IPR003735	Metal-sensitive transcriptional repressor	1	2	2	1	1	1	1	1	2	2	0	0	0	1	0	1	0	2	1	2	1	2	1	1	1	2	0	0	0	0	0	1	2
IPR003736	Phenylacetic acid degradation-related domain	0	0	0	0	0	0	0	0	0	0	0	0	0	0	0	0	0	1	1	0	1	0	1	1	0	1	1	0	0	0	0	1	0
IPR003738	SOS response associated peptidase (SRAP)	1	1	1	1	1	1	1	1	1	1	1	0	1	1	0	1	0	0	0	0	0	0	0	0	1	1	0	0	0	0	0	0	3
IPR003740	Uncharacterised membrane protein YitT	3	3	4	3	2	3	3	2	3	4	0	0	0	2	1	2	3	3	5	2	1	3	3	5	3	4	4	3	3	5	2	4	8
IPR003742	RNA methyltransferase RlmH	1	1	1	1	1	1	1	1	1	1	1	1	1	1	1	1	1	1	1	1	1	1	1	1	1	1	1	1	1	1	1	1	1
IPR003744	Queuosine precursor transporter	0	0	0	0	0	0	0	0	0	0	0	0	0	0	0	0	0	0	0	0	0	0	0	0	0	0	0	1	1	0	1	0	1
IPR003749	Sulfur carrier ThiS/MoaD-like	0	0	0	0	0	0	0	0	0	0	0	2	0	0	0	0	0	0	0	0	0	0	0	0	0	0	0	0	0	0	0	0	2
IPR003752	Disulphide bond formation protein DsbB/BdbC	0	0	0	0	0	0	0	0	0	0	0	0	0	0	0	0	0	0	1	0	0	0	0	0	0	0	0	0	0	0	0	0	2
IPR003753	Exonuclease VII, large subunit	0	0	0	0	0	0	0	0	0	0	1	1	1	1	1	1	1	1	1	1	1	1	1	1	1	1	1	1	1	1	1	1	0
IPR003754	Tetrapyrrole biosynthesis, uroporphyrinogen III synthase	1	0	1	1	0	0	1	1	1	1	0	0	1	0	0	0	0	0	0	0	1	0	0	0	0	0	0	0	0	0	0	0	2
IPR003755	HPr(Ser) kinase/phosphorylase	0	0	0	0	0	0	0	0	0	0	1	1	1	1	1	1	1	1	1	1	1	1	1	1	1	1	1	1	1	1	1	1	0
IPR003759	Cobalamin (vitamin B12)-binding module, cap domain	1	1	1	1	1	1	1	1	1	1	1	1	0	0	0	0	0	0	0	0	0	0	0	0	0	0	0	1	1	0	0	0	0
IPR003760	ABC transporter substrate-binding protein PnrA-like	1	1	1	2	1	1	2	2	1	2	0	0	1	2	1	2	1	2	1	4	1	1	1	2	1	2	2	1	1	1	3	1	2
IPR003761	Exonuclease VII, small subunit	1	1	1	1	1	1	1	1	1	1	1	1	1	1	1	1	1	1	1	1	1	1	1	1	1	1	1	1	1	1	1	1	1
IPR003762	L-arabinose isomerase	1	1	1	1	0	1	1	1	1	2	0	0	0	0	0	0	0	0	0	0	0	0	0	0	0	0	0	0	0	0	0	1	1
IPR003764	N-acetylglucosamine-6-phosphate deacetylase	0	0	0	0	0	0	0	0	0	0	1	0	1	1	1	1	1	1	2	1	2	1	2	3	2	1	1	0	1	0	1	1	0
IPR003766	Uronate isomerase	1	1	1	1	1	1	1	1	1	1	1	0	0	1	1	0	0	0	0	0	1	0	1	0	0	0	0	0	1	0	0	1	1
IPR003767	Malate/L-lactate dehydrogenase-like	0	0	2	2	2	2	1	0	2	1	0	0	0	1	0	1	0	1	2	1	0	0	1	2	0	1	0	0	0	0	1	0	1
IPR003768	Segregation and condensation protein A	1	1	1	1	1	1	1	1	1	1	1	1	1	1	1	1	1	1	1	1	0	1	1	1	1	1	1	1	1	1	1	1	1
IPR003770	Endolytic murein transglycosylase	1	1	1	1	1	1	1	1	1	1	1	1	1	1	1	1	2	1	1	1	0	1	1	1	1	1	1	2	2	2	2	2	2
IPR003772	Large ribosomal RNA subunit accumulation protein YceD	1	1	1	1	1	1	1	1	1	1	1	1	1	1	1	1	1	1	1	1	0	1	1	1	1	1	1	1	1	1	1	1	1
IPR003778	Carboxyltransferase domain, subdomain A and B	0	0	0	0	0	0	0	0	0	0	0	0	0	0	0	0	0	0	0	0	0	0	0	0	0	0	0	0	0	0	0	1	1
IPR003779	Carboxymuconolactone decarboxylase-like	4	4	4	4	3	2	4	2	4	4	1	0	1	1	0	0	0	1	1	1	1	0	0	2	0	1	0	0	0	0	0	0	2
IPR003781	CoA-binding	1	1	1	4	2	5	1	2	2	1	1	1	1	1	1	2	1	2	3	3	2	2	2	3	2	2	1	1	2	1	2	1	3
IPR003783	Regulatory protein RecX	2	2	2	2	1	2	1	0	2	2	1	1	1	1	1	1	1	1	1	1	1	1	1	1	1	1	1	1	1	1	1	1	2
IPR003784	BioY protein	1	1	3	2	2	1	3	2	2	2	1	0	1	1	1	1	1	1	1	1	1	1	1	1	1	1	1	1	0	1	1	1	2
IPR003785	Creatininase/formamide hydrolase	1	1	1	1	1	0	1	1	1	0	0	0	0	0	1	0	0	0	0	0	0	0	0	0	0	0	0	0	0	0	0	0	0
IPR003787	Sulphur relay, DsrE/F-like protein	1	1	1	1	2	1	1	1	1	1	1	0	0	1	0	1	0	0	0	1	0	0	0	0	0	0	0	1	1	0	0	1	0
IPR003789	Aspartyl/glutamyl-tRNA amidotransferase subunit B-like	0	0	0	0	0	0	0	0	0	0	2	2	2	2	1	2	2	2	2	2	1	2	2	2	2	2	2	1	1	1	2	2	0
IPR003790	Glycosyl hydrolase-like 10	0	0	0	0	0	0	0	0	0	0	0	0	0	0	0	0	0	0	0	0	0	0	0	1	0	0	0	0	0	0	0	0	1
IPR003791	Protein of unknown function UPF0178	1	1	1	1	1	1	1	1	1	1	0	0	0	1	1	1	1	1	1	1	0	1	1	1	1	1	1	0	0	0	1	0	1
IPR003795	Protein of unknown function DUF192	0	0	1	1	1	0	1	0	1	0	0	0	0	0	0	0	0	0	0	0	0	0	0	0	0	0	0	0	0	0	0	0	0
IPR003796	Ribonucleotide reductase regulator NrdR-like	0	0	0	0	0	0	0	0	0	0	1	1	1	1	1	1	1	1	1	1	0	1	1	1	1	1	1	1	1	1	1	1	0
IPR003797	DegV	6	7	6	9	6	6	6	6	7	7	3	2	3	4	4	4	2	7	6	6	4	6	7	8	6	7	4	3	4	3	4	3	2
IPR003804	L-lactate permease	0	0	0	0	0	0	0	0	0	0	0	0	1	0	0	0	0	0	0	0	0	1	1	0	0	0	0	0	0	0	1	0	2
IPR003805	Adenosylcobinamide-GDP ribazoletransferase	0	0	0	0	0	0	0	0	0	0	0	0	1	0	0	0	0	0	0	0	0	0	0	0	0	0	0	0	0	1	0	0	0
IPR003806	ATP-grasp fold, PylC-type	0	0	0	0	0	0	0	0	0	0	0	0	0	0	0	0	0	0	1	0	0	0	0	0	0	0	0	0	0	0	0	0	0
IPR003807	Domain of unknown function DUF202	0	0	0	0	0	0	0	0	0	0	0	0	0	0	1	0	0	0	0	0	0	0	0	0	0	0	0	0	0	0	1	0	0
IPR003811	Glycerol-3-phosphate acyltransferase, PlsY	1	1	1	1	1	1	1	1	1	1	1	1	1	1	0	1	1	1	1	1	1	1	1	2	1	1	1	1	1	1	1	1	1
IPR003812	Fido domain	9	5	3	3	1	8	5	1	3	3	1	0	0	0	1	0	0	0	0	1	1	0	0	0	0	0	0	2	2	2	0	2	0
IPR003815	S-ribosylhomocysteinase (LuxS)	1	1	1	1	1	1	1	0	2	2	1	1	1	1	1	1	1	1	1	0	1	2	1	1	0	1	1	1	1	1	1	1	1
IPR003817	Phosphatidylserine decarboxylase-related	0	0	0	0	0	0	0	0	0	0	0	0	0	0	0	0	1	0	0	0	0	1	0	0	0	0	0	0	0	0	0	0	1
IPR003820	Potassium-transporting ATPase C chain	0	0	0	1	1	0	0	1	1	0	0	0	0	0	0	0	0	0	1	0	0	0	0	1	0	0	0	0	0	1	0	0	0
IPR003821	1-deoxy-D-xylulose 5-phosphate reductoisomerase	0	0	0	0	0	0	0	0	0	0	0	0	0	0	0	0	0	0	1	1	1	0	0	1	1	0	0	0	0	0	0	0	0
IPR003824	Undecaprenyl-diphosphatase UppP	1	1	1	1	1	1	1	0	1	1	1	1	1	1	1	2	1	1	1	1	1	1	1	1	1	1	1	1	1	1	1	1	1
IPR003825	Colicin V production, CvpA	1	1	1	1	1	1	1	1	1	1	0	1	1	1	0	1	1	1	1	1	1	1	1	1	1	1	1	1	1	1	1	1	1
IPR003828	Epoxyqueuosine reductase QueH	0	0	0	0	0	0	0	0	0	0	0	0	0	0	0	0	1	0	0	0	0	0	0	0	0	0	0	0	0	0	0	0	0
IPR003830	(2R)-phospho-3-sulpholactate synthase, ComA	0	0	0	0	0	0	0	0	0	0	0	0	0	1	0	1	0	0	0	0	0	0	0	0	0	0	0	0	0	0	0	0	1
IPR003832	Protein of unknown function DUF212	1	1	1	1	1	1	1	0	0	1	1	1	1	1	1	1	1	1	1	1	1	1	1	1	1	1	1	1	1	1	1	1	1
IPR003833	Carboxyltransferase domain, subdomain C and D	0	0	0	0	0	0	0	0	0	0	0	0	0	0	0	0	0	0	0	0	0	0	0	0	0	0	0	0	0	0	0	1	1
IPR003834	Cytochrome C biogenesis protein, transmembrane domain	1	0	0	0	0	0	0	0	0	0	0	0	0	0	0	0	1	0	0	1	0	0	0	0	1	0	2	1	1	2	1	2	1
IPR003837	Glu-tRNAGln amidotransferase C subunit	1	1	1	1	1	1	1	1	1	1	1	1	1	1	1	1	1	1	1	1	1	1	1	1	1	1	1	1	1	1	1	1	1
IPR003838	ABC transporter permease protein domain	10	9	10	8	8	7	9	8	8	10	4	3	7	5	4	4	5	6	12	5	12	6	7	14	7	6	7	10	4	4	5	8	8
IPR003841	Sodium-dependent phosphate transport protein	2	0	0	0	0	2	0	0	0	0	0	0	0	0	0	0	1	0	0	0	1	0	0	0	1	0	0	1	1	0	0	0	2
IPR003848	Domain of unknown function DUF218	2	2	2	2	2	2	2	0	2	2	3	0	2	3	1	3	2	1	4	0	4	0	0	2	0	1	2	1	1	3	3	2	0
IPR003849	Preprotein translocase YajC	1	1	1	2	1	1	1	1	1	1	1	1	1	1	1	1	1	1	1	1	1	1	1	1	1	1	1	1	1	1	1	1	1
IPR003850	Phosphoribosylformylglycinamidine synthase subunit PurS	1	1	1	1	1	1	1	0	1	1	1	1	1	0	0	0	0	1	1	0	1	1	0	1	0	1	0	0	0	0	1	0	1
IPR003852	Signal transduction histidine kinase, osmosensitive K+ channel sensor, N-terminal	0	0	0	1	1	0	0	1	1	0	0	0	0	0	0	0	0	0	1	0	0	0	0	1	0	0	0	0	0	1	0	0	0
IPR003855	Potassium transporter	0	0	1	1	1	0	1	0	1	1	0	0	0	1	0	0	0	0	1	0	1	1	1	1	0	1	0	0	0	0	0	0	0
IPR003856	Polysaccharide chain length determinant N-terminal domain	1	4	2	2	2	3	2	0	2	2	2	1	2	1	1	2	1	2	2	2	2	2	1	3	2	2	0	1	0	0	1	1	3
IPR003869	Polysaccharide biosynthesis protein, CapD-like domain	3	3	1	1	1	1	2	0	2	3	2	1	1	2	1	2	1	1	1	2	1	1	1	0	1	2	0	1	0	0	1	0	3
IPR003876	Arginine deiminase	0	0	0	0	0	0	0	0	0	0	1	0	0	0	0	0	0	1	1	1	1	1	1	1	1	1	1	1	1	1	0	0	0
IPR003919	Cellulose synthase, subunit A	0	0	0	0	0	0	0	0	0	0	0	0	0	0	0	0	0	0	1	0	0	0	0	0	0	0	0	0	0	0	0	0	0
IPR003953	FAD-dependent oxidoreductase 2, FAD binding domain	1	2	2	2	3	1	2	2	2	2	2	4	9	1	0	1	2	1	1	0	1	0	0	1	0	2	4	0	0	0	4	2	2
IPR003959	ATPase, AAA-type, core	21	19	18	17	16	18	20	13	14	22	6	5	9	6	7	6	7	7	7	7	3	8	7	8	7	7	7	6	7	7	6	6	12
IPR003960	ATPase, AAA-type, conserved site	0	0	0	0	0	0	0	0	0	0	1	1	1	2	1	2	1	1	1	1	1	1	1	1	1	1	2	1	1	1	1	1	0
IPR003961	Fibronectin type III	0	0	0	0	0	0	0	0	0	0	0	0	0	0	0	0	1	0	4	0	3	0	0	4	0	0	0	0	0	0	0	0	0
IPR003964	Carbamate kinase	0	0	0	0	0	0	0	0	0	0	1	0	1	1	0	1	0	1	2	2	2	1	1	2	1	1	1	1	1	1	1	0	0
IPR003965	Fatty acid synthase	0	0	0	0	0	0	0	0	0	0	0	0	0	0	1	0	0	0	0	0	0	0	0	0	0	0	1	0	0	0	0	0	0
IPR003997	RTX secretion protein D	0	0	0	0	0	0	0	0	0	0	0	0	0	0	0	0	0	0	0	0	0	0	0	1	0	0	0	0	0	0	0	0	0
IPR004000	Actin family	0	0	0	0	0	0	0	0	0	0	0	0	0	0	0	0	1	1	0	1	0	0	1	0	1	1	0	1	1	2	0	1	0
IPR004006	DhaK domain	0	2	2	0	0	0	0	0	0	0	1	0	0	1	1	1	0	2	2	2	1	1	2	2	1	2	0	0	0	0	1	0	0
IPR004007	DhaL domain	3	5	5	3	3	3	3	2	3	3	2	1	1	2	2	2	1	4	3	4	2	2	3	3	2	4	1	1	1	1	2	1	1
IPR004010	Double Cache domain 2	0	0	0	0	0	0	0	0	0	0	0	0	0	0	0	0	0	2	0	2	0	1	1	0	2	1	1	0	0	1	0	1	5
IPR004013	PHP domain	3	4	3	3	3	3	3	4	4	4	2	2	2	2	2	2	2	4	2	3	1	4	3	3	3	5	3	2	2	3	2	2	5
IPR004014	Cation-transporting P-type ATPase, N-terminal	3	3	4	4	6	6	4	1	4	4	1	2	2	3	1	2	2	4	4	3	3	4	4	8	3	5	1	1	1	1	1	1	1
IPR004026	Ada DNA repair, metal-binding	1	1	1	1	1	1	1	1	1	1	0	0	0	0	0	0	0	0	1	0	2	0	0	3	1	0	0	0	0	0	0	0	1
IPR004027	SEC-C motif	4	4	2	0	0	1	3	0	0	1	0	0	0	0	1	0	0	1	1	3	2	2	1	2	2	2	0	1	0	0	0	0	2
IPR004029	UreE urease accessory, N-terminal	0	0	0	0	1	0	0	0	0	0	0	0	0	0	1	0	0	0	0	0	0	0	0	0	0	0	0	0	0	0	0	0	0
IPR004033	UbiE/COQ5 methyltransferase	0	0	0	0	0	0	0	0	0	0	0	0	0	0	0	0	0	0	0	0	0	0	0	0	0	0	0	0	0	0	0	1	1
IPR004035	Endonuclease III, iron-sulphur binding site	0	0	0	0	0	0	0	0	0	0	0	0	0	0	0	0	0	0	1	0	0	0	0	1	0	0	0	0	0	0	0	0	0
IPR004036	Endonuclease III-like, conserved site-2	0	0	0	0	0	0	0	0	0	0	1	1	1	1	2	1	1	1	1	1	0	1	2	1	2	2	2	0	1	0	1	1	0
IPR004038	Ribosomal protein L7Ae/L30e/S12e/Gadd45	1	1	1	1	1	1	1	1	1	1	1	1	1	1	1	1	1	1	1	1	1	1	1	1	1	1	1	1	1	1	1	1	2
IPR004039	Rubredoxin-type Fe(Cys)4	0	0	0	0	0	0	0	0	0	0	0	0	0	0	0	0	0	0	2	0	1	0	0	1	0	0	0	0	0	0	0	0	0
IPR004044	K Homology domain, type 2	2	2	2	2	2	2	2	2	2	2	2	2	2	2	2	2	2	2	2	2	1	2	2	2	2	2	2	2	2	2	2	2	2
IPR004045	Glutathione S-transferase, N-terminal	1	1	1	1	0	1	1	1	0	1	1	0	2	2	2	2	0	1	0	1	0	2	2	0	2	2	1	1	2	0	2	2	0
IPR004046	Glutathione S-transferase, C-terminal	0	0	0	0	0	0	0	0	0	0	0	0	0	1	0	0	0	0	0	0	0	0	0	0	0	0	1	0	0	0	0	1	0
IPR004087	K Homology domain	0	0	0	0	0	0	0	0	0	0	5	4	4	3	3	3	4	3	5	4	3	5	5	4	4	3	4	5	4	3	4	3	0
IPR004088	K Homology domain, type 1	2	2	2	2	2	2	2	2	2	2	2	2	2	2	2	2	2	2	2	2	1	2	2	2	3	2	2	2	2	2	2	2	2
IPR004089	Methyl-accepting chemotaxis protein (MCP) signalling domain	0	0	2	2	0	0	0	2	0	2	0	0	0	0	0	0	0	4	0	3	0	3	3	0	2	3	0	0	0	0	0	0	10
IPR004090	Chemotaxis methyl-accepting receptor	0	0	0	0	0	0	0	0	0	0	0	0	0	0	0	0	0	0	0	0	0	1	0	0	1	0	0	0	0	0	0	0	0
IPR004095	TGS	2	2	2	2	2	2	2	2	2	2	2	2	2	2	2	2	2	2	2	2	0	2	2	2	2	2	2	2	2	2	2	2	3
IPR004097	DHHA2 domain	1	1	1	1	1	1	1	1	1	1	1	1	1	1	1	1	1	1	1	1	0	1	1	1	1	1	1	1	1	1	1	1	1
IPR004099	Pyridine nucleotide-disulphide oxidoreductase, dimerisation domain	9	7	6	6	7	8	8	4	7	7	4	4	7	7	4	6	5	12	4	8	4	11	10	9	10	10	5	4	5	4	4	6	3
IPR004100	ATPase, F1/V1/A1 complex, alpha/beta subunit, N-terminal domain	4	4	5	5	5	6	4	3	4	5	4	4	4	4	4	4	4	5	2	5	2	5	5	4	5	5	4	4	2	4	4	4	3
IPR004101	Mur ligase, C-terminal	5	5	6	6	5	6	6	6	7	6	5	5	5	7	5	7	5	7	5	8	2	6	6	6	5	7	5	6	6	6	5	5	5
IPR004103	Polysaccharide lyase family 8, C-terminal	0	0	0	1	0	0	0	0	0	0	0	0	0	0	0	0	0	0	0	0	0	0	0	0	1	0	0	0	0	0	0	0	0
IPR004104	Oxidoreductase, C-terminal	6	6	8	8	6	6	5	5	8	7	3	0	0	5	3	5	1	2	2	0	8	2	5	5	1	2	1	0	0	0	0	0	7
IPR004105	Histidine kinase CheA-like, homodimeric domain	0	0	1	1	0	0	0	1	0	1	0	0	0	0	0	0	0	1	0	1	0	1	1	0	1	1	0	0	0	0	0	0	1
IPR004107	Integrase, SAM-like, N-terminal	8	3	5	6	3	3	3	2	3	3	4	3	2	2	2	2	3	3	2	3	3	3	3	5	3	8	4	3	4	2	3	5	5
IPR004113	FAD-linked oxidase, C-terminal	0	0	0	0	0	0	0	0	0	0	0	0	1	1	2	1	0	0	0	0	3	1	1	0	1	0	0	0	0	0	0	0	1
IPR004114	THUMP domain	2	2	2	2	2	2	2	2	2	2	2	2	2	2	2	2	2	2	2	2	0	2	2	2	2	2	2	2	2	2	2	2	2
IPR004115	GAD-like domain superfamily	0	0	0	0	0	0	0	0	0	0	1	1	1	1	1	1	1	1	1	1	0	1	1	1	1	1	1	1	1	1	1	1	0
IPR004124	Glycoside hydrolase, family 33, N-terminal	0	0	0	0	0	0	0	0	0	0	0	0	0	0	0	0	1	0	0	0	0	0	0	0	0	0	0	0	0	0	0	0	0
IPR004125	Signal recognition particle, SRP54 subunit, M-domain	1	1	1	1	1	1	1	1	1	1	1	1	1	1	1	1	1	1	1	1	0	1	1	1	1	1	1	1	1	1	1	1	1
IPR004134	Peptidase C1B, bleomycin hydrolase	0	0	0	0	0	0	0	0	0	0	10	1	1	0	0	0	0	1	0	1	1	1	1	0	1	1	1	1	0	1	1	0	0
IPR004136	Nitronate monooxygenase	1	1	5	3	4	3	3	3	3	2	2	1	3	1	1	1	1	1	1	1	1	1	1	2	1	2	3	0	0	0	2	3	2
IPR004143	Biotinyl protein ligase (BPL) and lipoyl protein ligase (LPL), catalytic domain	3	3	4	3	4	3	4	3	3	4	4	3	4	3	4	3	3	3	3	3	1	3	3	3	3	3	3	4	3	3	4	3	4
IPR004147	UbiB domain	1	1	1	1	1	1	1	0	1	1	0	0	1	1	0	1	0	0	0	1	0	0	0	0	1	0	0	0	0	0	0	0	0
IPR004149	Zinc-finger, NAD-dependent DNA ligase C4-type	1	1	1	1	1	1	1	1	1	1	1	1	1	1	1	1	1	1	1	1	1	1	1	1	1	1	1	1	1	1	1	1	1
IPR004150	NAD-dependent DNA ligase, OB-fold	1	1	1	1	1	1	1	1	1	1	1	1	1	1	1	1	1	1	1	1	1	1	1	1	1	1	1	1	1	1	1	1	1
IPR004154	Anticodon-binding	3	3	3	3	3	3	3	3	3	3	3	3	3	3	3	3	3	3	3	3	1	3	3	4	3	3	3	3	3	3	3	3	4
IPR004155	PBS lyase HEAT-like repeat	0	0	0	0	0	0	0	0	0	0	0	0	0	0	0	0	0	1	1	1	0	1	1	1	1	0	0	0	0	0	0	0	1
IPR004160	Translation elongation factor EFTu/EF1A, C-terminal	1	1	1	1	1	1	1	1	1	2	1	1	1	1	1	1	1	1	2	1	2	1	1	3	1	1	1	1	1	1	1	1	1
IPR004161	Translation elongation factor EFTu-like, domain 2	5	5	5	5	5	5	5	5	5	6	5	5	5	5	5	5	5	5	6	5	4	5	5	8	5	5	5	6	6	6	5	5	4
IPR004163	Coenzyme A transferase binding site	0	0	0	0	0	0	0	0	0	0	0	0	0	0	0	0	0	0	0	0	0	0	0	0	0	0	1	0	0	0	0	0	0
IPR004164	Coenzyme A transferase active site	0	0	0	0	0	0	0	0	0	0	0	0	0	0	0	0	0	0	0	0	0	0	0	0	0	0	1	0	0	0	0	0	0
IPR004165	Coenzyme A transferase family I	0	0	1	1	1	1	1	1	1	1	0	1	1	2	0	0	0	0	0	0	0	0	0	1	0	1	4	0	0	0	1	2	3
IPR004167	Peripheral subunit-binding domain	1	1	1	1	1	1	1	1	1	1	1	2	3	1	1	1	1	2	1	1	0	1	1	1	2	2	3	1	1	1	1	1	4
IPR004173	3H domain	1	1	1	1	1	1	1	0	1	1	0	0	0	1	0	1	0	1	1	1	0	1	1	1	1	1	1	1	0	0	1	0	1
IPR004175	RNA 2',3'-cyclic phosphodiesterase	0	0	0	0	0	0	0	0	0	0	0	0	0	0	0	0	0	0	0	0	0	0	0	0	1	0	0	0	0	0	0	0	0
IPR004176	Clp, N-terminal	4	4	4	4	4	4	4	2	2	4	2	2	4	2	2	2	2	2	2	2	1	2	2	2	2	2	2	2	3	3	2	2	2
IPR004183	Extradiol ring-cleavage dioxygenase, class III enzyme, subunit B	1	1	1	1	1	1	1	1	1	1	0	0	0	0	0	0	0	0	0	0	0	0	0	0	0	0	0	0	0	0	0	0	0
IPR004184	Pyruvate formate lyase domain	2	2	2	1	1	2	2	1	2	2	1	0	0	1	1	0	1	1	1	1	0	1	1	1	1	1	1	1	1	1	1	2	0
IPR004185	Glycoside hydrolase, family 13, N-terminal Ig-like domain	1	1	1	1	1	1	1	1	1	1	0	1	0	1	0	1	1	1	1	1	1	1	1	1	1	1	1	0	0	0	0	0	1
IPR004188	Phenylalanine-tRNA ligase, class II, N-terminal	1	1	1	1	1	1	1	1	1	1	1	1	1	1	1	1	1	1	1	1	1	1	2	1	1	1	1	1	1	1	1	1	1
IPR004190	DNA polymerase processivity factor	0	0	0	0	0	0	0	0	0	0	0	0	0	0	0	0	1	0	0	0	0	0	0	0	0	0	0	0	0	0	0	0	0
IPR004193	Glycoside hydrolase, family 13, N-terminal	3	3	3	3	4	4	4	1	3	3	2	0	2	2	2	2	3	1	0	1	0	1	1	0	1	1	1	2	0	2	2	3	2
IPR004197	Cellulase, Ig-like domain	0	0	0	0	0	0	0	0	0	0	0	0	0	0	0	0	0	0	0	0	1	0	0	0	0	0	0	0	0	0	0	0	0
IPR004199	Beta galactosidase small chain/ domain 5	0	0	0	1	0	0	0	0	0	0	0	0	0	0	0	0	2	0	0	0	0	1	0	0	2	0	0	1	0	0	0	2	0
IPR004216	L-fucose/L-arabinose isomerase, C-terminal	0	0	0	0	0	0	0	0	0	0	0	0	0	0	0	0	1	0	0	0	0	0	0	0	0	0	0	0	0	0	0	1	0
IPR004223	Vitamin B12-dependent methionine synthase, activation domain	1	1	1	1	1	1	1	1	1	1	0	0	0	0	0	0	0	0	0	0	0	0	0	0	0	0	0	0	0	0	0	0	0
IPR004227	Formiminotransferase catalytic domain	0	0	0	0	0	0	0	0	0	0	10	0	0	0	0	0	0	0	0	0	0	0	0	0	0	0	0	0	1	0	0	0	0
IPR004254	AdipoR/Haemolysin-III-related	1	1	1	1	1	1	1	1	1	1	1	0	1	1	1	1	1	1	1	1	0	1	1	1	2	1	1	1	1	1	1	1	1
IPR004260	Pyrimidine dimer DNA glycosylase	0	0	0	0	0	0	0	0	0	0	10	0	0	0	1	0	1	0	0	0	0	0	0	0	0	0	0	0	0	1	0	1	0
IPR004276	Glycosyltransferase family 28, N-terminal domain	1	1	1	1	1	1	1	1	1	1	1	1	1	1	1	1	1	1	1	1	0	1	1	1	1	2	1	1	1	1	1	1	1
IPR004291	Transposase, IS66	0	1	4	0	0	0	6	0	0	1	0	0	0	0	0	0	0	0	0	1	0	1	0	0	2	0	0	0	0	0	0	2	0
IPR004299	Membrane bound O-acyl transferase, MBOAT	0	0	0	0	0	0	0	0	0	0	0	0	0	0	0	0	1	0	1	0	1	0	0	1	0	0	0	0	0	0	0	0	1
IPR004302	Cellulose/chitin-binding protein, N-terminal	0	0	0	0	0	0	0	0	0	0	0	0	0	0	0	0	0	0	4	0	1	0	0	3	0	0	0	0	0	0	0	0	0
IPR004304	Acetamidase/Formamidase	0	0	0	0	0	0	0	0	0	0	0	0	1	0	1	0	0	0	0	0	0	0	0	1	0	0	0	0	0	1	0	0	0
IPR004305	Thiaminase-2/PQQC	1	1	1	1	0	1	1	0	1	1	0	1	0	1	0	1	0	0	0	0	1	0	0	0	0	0	1	0	0	0	0	1	1
IPR004307	TspO/MBR-related protein	0	0	0	0	0	0	0	0	0	0	0	0	0	1	0	0	0	0	0	1	0	1	0	1	1	1	0	0	0	0	0	1	1
IPR004338	Ion-translocating oxidoreductase NqrB/RnfD	0	0	0	0	0	1	0	0	0	0	0	0	0	0	0	0	0	0	0	1	0	0	0	0	0	0	0	0	0	0	0	0	0
IPR004341	CAT RNA-binding domain	1	1	2	2	1	5	1	1	2	1	0	1	0	2	0	2	1	1	5	0	3	1	1	4	0	1	0	0	0	0	0	0	4
IPR004352	Glycoside-hydrolase family GH114, TIM-barrel domain	0	0	0	0	0	0	0	0	0	0	0	0	0	0	0	0	0	0	0	0	0	0	1	0	1	1	0	0	0	0	0	0	0
IPR004358	Signal transduction histidine kinase-related protein, C-terminal	0	0	0	0	0	0	0	0	0	0	7	6	6	7	5	6	7	10	12	11	13	9	9	17	9	11	6	9	7	9	6	5	0
IPR004360	Glyoxalase/fosfomycin resistance/dioxygenase domain	12	12	12	13	11	9	10	4	12	12	2	0	1	4	3	4	2	8	6	4	6	8	8	9	7	7	3	2	3	2	4	4	15
IPR004361	Glyoxalase I	0	0	0	0	0	0	0	0	0	0	0	0	0	0	0	0	0	1	1	1	0	1	1	0	1	1	0	0	0	0	0	0	0
IPR004363	Methylglyoxal synthase	0	0	0	0	0	0	0	0	0	0	1	0	1	1	1	1	0	1	1	1	1	1	1	1	1	1	0	0	0	0	1	1	0
IPR004364	Aminoacyl-tRNA synthetase, class II (D/K/N)	3	3	3	3	3	3	3	3	3	3	2	2	2	2	2	2	3	3	3	3	1	3	3	3	3	3	3	3	3	3	2	3	3
IPR004365	OB-fold nucleic acid binding domain, AA-tRNA synthetase-type	5	5	5	5	5	5	5	5	5	5	3	3	4	4	4	4	4	5	5	5	1	5	5	5	5	5	4	3	4	4	2	3	4
IPR004368	Translation initiation factor IF-1	0	0	0	0	0	0	0	0	0	0	1	1	1	1	1	1	1	1	1	1	1	1	1	1	1	1	1	1	1	1	1	1	0
IPR004369	Prolyl-tRNA editing protein, YbaK/EbsC	0	0	0	0	0	0	0	0	0	0	1	1	0	1	0	1	1	1	1	0	1	1	1	1	1	1	0	0	0	0	0	0	0
IPR004370	4-oxalocrotonate tautomerase	1	1	1	1	1	1	1	0	1	1	0	1	1	1	0	2	1	2	2	1	2	1	1	2	1	2	0	0	0	0	1	0	4
IPR004372	Acetate/propionate kinase	0	0	0	0	0	0	0	0	0	0	1	1	1	1	1	1	1	1	1	1	0	1	1	1	1	1	1	1	1	1	1	1	0
IPR004373	Peptide chain release factor 1	0	0	0	0	0	0	0	0	0	0	1	1	1	1	1	1	1	1	1	1	1	1	1	1	1	1	1	1	1	1	1	1	0
IPR004374	Peptide chain release factor 2	0	0	0	0	0	0	0	0	0	0	1	1	1	1	1	1	1	1	1	1	1	1	1	1	1	1	1	1	1	1	1	1	0
IPR004375	YhcH/YjgK/YiaL family	1	1	1	2	1	1	2	0	1	1	0	0	0	0	0	0	1	0	0	0	0	1	0	0	1	0	0	0	0	0	0	0	0
IPR004379	UDP-galactopyranose mutase	0	0	0	0	0	0	0	0	0	0	0	0	0	0	0	0	1	0	0	0	0	0	0	1	0	0	0	0	0	0	0	1	0
IPR004380	Aspartate racemase	0	0	0	0	0	0	0	0	0	0	1	0	0	0	0	0	0	0	0	0	0	0	1	0	0	1	0	1	0	0	0	0	0
IPR004381	Glycerate kinase	0	0	1	1	0	1	1	1	1	0	1	0	0	1	0	1	0	0	0	1	1	1	1	1	1	0	0	0	0	0	0	0	1
IPR004383	Ribosomal RNA large subunit methyltransferase RlmN/Cfr	0	0	0	0	0	0	0	0	0	0	1	0	0	0	0	0	0	0	1	0	1	0	0	1	0	0	0	1	0	1	1	0	0
IPR004386	Toxin-antitoxin system, YafQ-like toxin	0	1	0	0	0	0	0	0	0	0	10	1	1	0	0	0	0	1	0	0	0	0	0	0	0	1	0	1	0	0	0	0	0
IPR004387	Peptidase M50, putative membrane-associated zinc metallopeptidase	0	0	0	0	0	0	0	0	0	0	1	1	1	1	1	1	1	1	1	1	1	1	1	1	1	1	1	1	1	1	1	1	0
IPR004389	Ribosomal protein L18, bacterial-type	0	0	0	0	0	0	0	0	0	0	1	1	1	1	1	1	1	1	1	1	1	1	1	1	1	1	1	1	1	1	1	1	0
IPR004390	Signal-recognition particle receptor FtsY	0	0	0	0	0	0	0	0	0	0	1	1	1	1	1	1	1	1	1	1	0	1	1	1	1	1	1	1	1	1	1	1	0
IPR004391	Glutamate racemase	0	0	0	0	0	0	0	0	0	0	1	1	1	1	1	1	1	1	1	1	1	1	1	1	1	1	1	1	1	1	1	1	0
IPR004393	Nicotinate-nucleotide pyrophosphorylase	0	0	0	0	0	0	0	0	0	0	1	1	1	0	1	0	0	0	0	0	0	0	0	0	0	0	0	1	0	0	1	0	0
IPR004394	Protein Iojap/ribosomal silencing factor RsfS	0	0	0	0	0	0	0	0	0	0	1	1	1	1	1	1	1	1	1	1	0	1	1	1	1	1	1	1	1	1	1	1	0
IPR004396	Ribosome-binding ATPase YchF/Obg-like ATPase 1	0	0	0	0	0	0	0	0	0	0	1	1	1	1	1	1	1	1	1	1	1	1	1	1	1	1	1	1	1	1	1	1	0
IPR004398	RNA methyltransferase, RsmD	1	1	1	1	1	1	1	1	1	1	1	1	1	1	1	1	1	1	1	1	0	1	1	1	1	1	1	1	1	1	1	1	1
IPR004399	Hydroxymethylpyrimidine kinase/phosphomethylpyrimidine kinase	0	0	0	0	0	0	0	0	0	0	0	1	1	1	0	1	0	0	2	1	2	1	0	1	1	2	1	0	0	0	0	1	0
IPR004400	Urease accessory protein UreG	0	0	0	0	0	0	0	0	0	0	0	0	0	0	1	0	0	0	0	0	0	0	0	0	0	0	0	0	0	0	0	0	0
IPR004401	Nucleoid-associated protein YbaB/EbfC family	1	1	1	1	1	1	1	0	1	1	1	1	1	1	1	1	1	1	1	1	1	1	1	1	1	1	1	1	1	1	1	1	1
IPR004402	Purine nucleoside phosphorylase DeoD-type	0	0	0	0	0	0	0	0	0	0	0	0	0	0	0	0	1	2	1	2	1	1	1	1	1	2	1	1	1	1	1	1	0
IPR004404	Dihydroxy-acid dehydratase	0	0	0	0	0	0	0	0	0	0	1	0	0	0	1	0	0	0	1	0	1	0	0	1	0	0	0	0	0	0	1	0	0
IPR004408	Biotin--acetyl-CoA-carboxylase ligase	0	0	0	0	0	0	0	0	0	0	1	0	1	1	1	1	1	1	1	1	0	1	1	1	1	1	1	1	0	1	1	1	0
IPR004410	Malonyl CoA-acyl carrier protein transacylase, FabD-type	0	0	0	0	0	0	0	0	0	0	1	0	1	1	1	1	0	1	1	1	1	1	1	1	1	1	0	0	0	0	0	0	0
IPR004412	Glutamyl-tRNA(Gln) amidotransferase A subunit	0	0	0	0	0	0	0	0	0	0	1	1	1	1	1	1	1	1	1	1	1	1	1	1	1	1	1	1	1	1	1	1	0
IPR004413	Aspartyl/glutamyl-tRNA(Asn/Gln) amidotransferase, B subunit	0	0	0	0	0	0	0	0	0	0	1	1	1	1	1	1	1	1	1	1	1	1	1	1	1	1	1	1	1	1	1	1	0
IPR004416	tRNA uridine 5-carboxymethylaminomethyl modification enzyme MnmG	0	0	0	0	0	0	0	0	0	0	1	1	1	1	1	1	1	1	1	1	1	1	1	1	1	1	1	1	1	1	1	1	0
IPR004417	Methylenetetrahydrofolate--tRNA-(uracil-5-)-methyltransferase TrmFO	0	0	0	0	0	0	0	0	0	0	0	0	0	0	0	0	0	0	1	0	0	0	0	1	0	0	0	0	0	0	0	0	0
IPR004424	4-diphosphocytidyl-2C-methyl-D-erythritol kinase	0	0	0	0	0	0	0	0	0	0	1	1	1	1	1	1	0	1	1	1	1	1	1	1	1	1	0	0	0	0	0	0	0
IPR004429	Isopropylmalate dehydrogenase	0	0	0	0	0	0	0	0	0	0	1	0	0	0	1	0	0	0	1	0	1	0	0	1	0	0	0	0	0	0	1	0	0
IPR004430	3-isopropylmalate dehydratase, large subunit	0	0	0	0	0	0	0	0	0	0	1	0	0	0	1	0	0	0	1	0	1	0	0	1	0	0	0	0	0	0	1	0	0
IPR004431	3-isopropylmalate dehydratase, small subunit	0	0	0	0	0	0	0	0	0	0	1	0	0	0	1	0	0	0	1	0	1	0	0	1	0	0	0	0	0	0	1	0	0
IPR004433	2-succinyl-5-enolpyruvyl-6-hydroxy-3-cyclohexene-1-carboxylic-acid synthase	0	0	0	0	0	0	0	0	0	0	0	0	0	0	0	0	0	0	1	0	1	0	0	1	0	0	0	0	0	0	0	0	0
IPR004435	Molybdopterin-guanine dinucleotide biosynthesis protein B (MobB) domain	0	0	0	0	0	0	0	0	0	0	0	0	0	0	0	0	0	0	0	0	0	0	0	0	0	0	0	0	0	0	1	0	1
IPR004437	ParB/RepB/Spo0J partition protein	0	0	0	0	0	0	0	0	0	0	1	1	1	1	1	1	1	2	2	1	2	2	2	2	1	2	2	1	1	1	2	1	0
IPR004438	Peptidase M3B, oligoendopeptidase F	0	0	0	0	0	0	0	0	0	0	1	0	0	2	2	2	2	2	1	2	0	2	2	1	2	2	2	2	2	2	2	3	0
IPR004439	Isocitrate dehydrogenase NADP-dependent, dimeric, prokaryotic	0	0	0	0	0	0	0	0	0	0	0	0	0	0	0	0	0	0	0	0	0	0	0	1	0	0	0	0	0	0	0	0	0
IPR004441	RNA methyltransferase TrmH family	0	0	0	0	0	0	0	0	0	0	1	1	1	1	1	1	1	1	1	1	1	1	1	1	1	1	1	1	1	1	1	1	0
IPR004443	YjeF N-terminal domain	1	1	1	1	1	1	1	1	1	1	0	0	0	0	0	0	0	0	0	0	0	0	0	0	0	0	0	0	0	0	0	0	0
IPR004445	Sodium/glutamate symport carrier protein GltS	0	0	0	0	0	0	0	0	0	0	10	0	1	0	1	0	0	0	0	0	0	0	0	0	0	0	0	0	0	0	1	0	0
IPR004447	C-terminal-processing peptidase S41A	0	0	0	0	0	0	0	0	0	0	1	1	1	1	1	1	1	1	1	1	0	1	1	1	1	1	1	1	1	1	1	1	0
IPR004450	Threonine synthase-like	0	0	0	0	0	0	0	0	0	0	1	1	1	1	1	1	1	1	1	0	1	1	1	1	1	1	0	0	0	0	1	1	0
IPR004453	Epoxyqueuosine reductase QueG	0	0	0	0	0	0	0	0	0	0	1	0	0	0	1	0	0	1	1	1	0	1	1	1	1	0	1	1	1	1	1	1	0
IPR004456	2,3-bisphosphoglycerate-independent phosphoglycerate mutase	0	0	0	0	0	0	0	0	0	0	0	1	0	0	0	0	0	0	0	0	0	0	0	0	0	0	0	1	0	0	0	1	0
IPR004459	Cobyric acid synthase CobQ	0	0	0	0	0	0	0	0	0	0	0	0	1	0	0	0	0	0	0	0	0	0	0	0	0	0	0	0	0	0	0	0	0
IPR004465	Ribonucleotide reductase Class Ib, NrdI	1	1	1	1	1	1	1	0	1	1	1	1	1	2	1	3	1	1	1	1	2	1	1	1	1	2	1	1	0	1	1	1	2
IPR004466	Ribonuclease M5	0	0	0	0	0	0	0	0	0	0	1	1	1	1	1	1	1	1	1	1	1	1	1	1	1	1	1	1	1	1	1	1	0
IPR004467	Orotate phosphoribosyl transferase domain	0	0	0	0	0	0	0	0	0	0	1	1	1	1	1	1	1	1	1	1	0	1	1	1	1	1	1	1	0	1	1	1	0
IPR004468	CTP synthase	0	0	0	0	0	0	0	0	0	0	1	1	0	1	0	1	1	1	1	1	1	1	1	1	1	1	0	0	1	0	0	0	0
IPR004472	Dethiobiotin synthase BioD	0	0	0	0	0	0	0	0	0	0	0	0	0	0	0	0	0	0	0	0	0	0	0	0	0	0	0	0	0	0	0	0	0
IPR004473	Restriction endonuclease, type I, HsdR	0	0	0	0	0	0	0	0	0	0	0	2	1	1	0	1	0	0	1	1	0	0	0	0	0	0	0	1	0	1	1	2	0
IPR004474	Cell envelope-related transcriptional attenuator domain	3	5	4	4	4	3	3	0	3	4	2	1	2	2	2	2	4	2	5	3	3	2	2	5	3	2	2	1	1	1	2	4	3
IPR004476	Ribonuclease II/ribonuclease R	0	0	0	0	0	0	0	0	0	0	1	1	1	1	1	1	1	1	1	1	1	1	1	1	1	1	1	1	1	1	1	1	0
IPR004477	ComEC/Rec2-related protein	1	1	1	1	1	1	1	1	1	1	1	1	1	1	1	1	1	1	1	1	0	1	1	1	1	1	1	1	1	1	1	1	1
IPR004484	Cobyrinic acid a,c-diamide synthase CbiA	0	0	0	0	0	0	0	0	0	0	0	0	1	0	0	0	0	0	0	0	0	0	0	0	0	0	0	0	0	0	0	0	0
IPR004485	Cobalamin biosynthesis CobD/CbiB	0	0	0	0	0	0	0	0	0	0	0	0	1	0	0	0	0	0	0	0	0	0	0	0	0	0	0	0	0	1	0	0	0
IPR004487	Clp protease, ATP-binding subunit ClpX	0	0	0	0	0	0	0	0	0	0	1	1	1	1	1	1	1	1	1	1	1	1	1	1	1	1	1	1	1	1	1	1	0
IPR004488	Magnesium/cobalt transport protein CorA	0	0	0	0	0	0	0	0	0	0	0	0	0	0	0	0	0	0	0	0	0	0	0	0	0	0	0	0	0	0	0	0	0
IPR004491	Heat shock protein HslU	0	0	0	0	0	0	0	0	0	0	0	0	0	0	0	0	1	1	1	1	0	1	1	1	1	1	1	1	1	1	1	1	0
IPR004495	Methionyl-tRNA synthetase, beta subunit, C-terminal	0	0	0	0	0	0	0	0	0	0	1	0	1	1	1	1	1	1	1	1	1	1	1	1	1	1	0	0	1	0	1	1	0
IPR004498	Ribosomal protein L11 methyltransferase	0	0	0	0	0	0	0	0	0	0	1	1	1	1	1	1	1	1	1	1	0	1	1	1	1	2	1	1	0	0	0	1	0
IPR004499	Proline-tRNA ligase, class IIa, archaeal-type	0	0	0	0	0	0	0	0	0	0	1	1	1	1	1	1	1	0	0	0	0	0	0	0	0	0	1	1	1	1	1	1	0
IPR004500	Prolyl-tRNA synthetase, class IIa, bacterial-type	0	0	0	0	0	0	0	0	0	0	0	0	0	0	0	0	0	1	1	1	1	1	1	1	1	1	0	0	0	0	0	0	0
IPR004501	Phosphotransferase system, EIIC component, type 3	0	0	0	0	0	0	0	0	0	0	0	1	1	4	0	1	3	2	5	4	18	4	4	15	11	2	2	0	0	0	0	2	0
IPR004504	DNA repair protein RadA	0	0	0	0	0	0	0	0	0	0	1	1	1	1	1	1	1	1	1	1	1	1	1	1	1	1	1	1	1	1	1	1	0
IPR004506	tRNA-specific 2-thiouridylase	0	0	0	0	0	0	0	0	0	0	1	1	1	1	1	1	1	1	1	1	0	1	1	1	1	1	1	1	1	1	1	1	0
IPR004509	Competence protein ComEA, helix-hairpin-helix domain	0	0	0	0	0	0	0	0	0	0	1	1	1	1	1	1	1	1	1	1	0	1	1	1	1	1	1	1	1	1	1	1	0
IPR004518	NTP pyrophosphohydrolase MazG, putative catalytic core	1	1	1	2	2	1	1	1	1	1	0	0	0	0	0	0	1	2	3	2	3	2	2	4	2	2	0	0	0	0	0	2	4
IPR004520	tRNA modification GTPase MnmE	0	0	0	0	0	0	0	0	0	0	1	1	1	1	1	1	1	1	1	1	1	1	1	1	1	1	1	1	1	1	1	1	0
IPR004522	Asparagine-tRNA ligase	0	0	0	0	0	0	0	0	0	0	0	0	0	0	0	0	1	1	1	1	0	1	1	1	1	1	1	1	1	1	0	1	0
IPR004524	Aspartate-tRNA ligase, type 1	0	0	0	0	0	0	0	0	0	0	1	1	1	1	1	1	1	1	1	1	0	1	1	1	1	1	1	1	1	1	1	1	0
IPR004527	Glutamate-tRNA ligase, bacterial/mitochondrial	0	0	0	0	0	0	0	0	0	0	1	1	1	1	1	1	1	1	1	1	1	1	1	1	1	1	1	1	1	1	1	1	0
IPR004529	Phenylalanyl-tRNA synthetase, class IIc, alpha subunit	0	0	0	0	0	0	0	0	0	0	1	1	1	1	1	1	1	1	1	1	1	1	1	1	1	1	1	1	1	1	1	1	0
IPR004532	Phenylalanine-tRNA ligase, class IIc, beta subunit	0	0	0	0	0	0	0	0	0	0	1	1	1	1	1	1	1	1	1	1	1	1	1	1	1	1	1	1	1	1	1	1	0
IPR004534	L-seryl-tRNA(Sec) selenium transferase	0	0	0	0	0	0	0	0	0	0	0	0	0	0	0	0	0	0	0	0	0	0	0	0	0	0	0	1	1	1	0	0	0
IPR004535	Translation elongation factor, selenocysteine-specific	0	0	0	0	0	0	0	0	0	0	0	0	0	0	0	0	0	0	0	0	0	0	0	0	0	0	0	1	1	1	0	0	0
IPR004536	Selenophosphate synthetase	0	0	0	0	0	0	0	0	0	0	0	0	0	0	0	0	0	1	0	1	0	0	0	0	0	1	0	1	1	1	0	0	0
IPR004538	Haemolysin A /rRNA methyltransferase TlyA	0	0	0	0	0	0	0	0	0	0	1	1	1	1	1	1	1	1	1	1	1	1	1	1	1	1	1	1	1	1	1	1	0
IPR004540	Translation elongation factor EFG/EF2	0	0	0	0	0	0	0	0	0	0	1	1	1	1	1	1	1	1	1	1	1	1	1	2	1	1	1	1	1	1	1	1	0
IPR004541	Translation elongation factor EFTu/EF1A, bacterial/organelle	0	0	0	0	0	0	0	0	0	0	1	1	1	1	1	1	1	1	2	1	2	1	1	2	1	1	1	1	1	1	1	1	0
IPR004546	Restriction endonuclease, type I, HsdM	0	0	0	0	0	0	0	0	0	0	0	1	0	0	0	1	0	0	1	1	0	0	0	0	0	0	0	0	0	0	0	2	0
IPR004547	Glucosamine-6-phosphate isomerase	0	0	0	0	0	0	0	0	0	0	0	0	1	0	0	0	0	1	0	0	0	0	0	0	0	1	1	0	0	0	1	0	0
IPR004548	Peptide chain release factor 3	0	0	0	0	0	0	0	0	0	0	1	1	1	1	1	1	1	1	1	1	0	1	1	1	1	1	1	1	1	1	1	1	0
IPR004549	Acetyl-CoA carboxylase, biotin carboxylase	0	0	0	0	0	0	0	0	0	0	1	0	1	1	1	1	1	1	1	1	1	1	1	1	1	1	0	0	0	0	1	1	0
IPR004550	L-asparaginase, type II	0	0	0	0	0	0	0	0	0	0	10	0	0	0	0	0	0	0	0	0	0	0	0	0	0	0	0	0	0	0	0	0	0
IPR004553	Hydroxymethylglutaryl-CoA reductase, bacterial-type	0	0	0	0	0	0	0	0	0	0	1	1	1	1	1	1	1	1	1	1	1	1	1	1	1	1	1	1	1	1	1	1	0
IPR004556	Methyltransferase HemK-like	0	0	0	0	0	0	0	0	0	0	1	1	1	1	1	1	1	1	1	1	1	1	1	1	1	1	1	1	1	1	1	1	0
IPR004559	Heme chaperone HemW-like	0	0	0	0	0	0	0	0	0	0	1	2	0	0	1	0	1	0	1	0	1	0	0	1	0	0	1	1	1	1	1	1	0
IPR004560	L-ribulose-5-phosphate 3-epimerase	0	0	0	0	0	0	0	0	0	0	0	2	0	0	0	0	1	0	0	0	0	0	0	1	0	0	0	0	0	0	0	0	0
IPR004561	Isochorismate synthase	0	0	0	0	0	0	0	0	0	0	0	0	0	0	0	0	0	0	1	0	1	0	0	1	0	0	0	0	0	0	0	0	0
IPR004562	Lipoyltransferase/lipoate-protein ligase	0	0	0	0	0	0	0	0	0	0	2	2	3	2	2	1	2	1	1	1	0	1	1	1	1	1	1	2	2	1	2	1	0
IPR004566	Pantothenate kinase	0	0	0	0	0	0	0	0	0	0	1	0	1	1	1	1	1	1	1	1	1	1	1	1	1	1	1	1	0	1	0	1	0
IPR004568	Phosphopantetheine-protein transferase domain	0	0	0	0	0	0	0	0	0	0	1	1	1	1	1	1	1	1	1	1	1	1	2	1	1	1	1	1	1	1	1	1	0
IPR004570	CDP-diacylglycerol--glycerol-3-phosphate 3-phosphatidyltransferase	0	0	0	0	0	0	0	0	0	0	1	1	1	1	1	1	1	1	1	1	1	1	1	1	1	1	0	1	1	1	1	1	0
IPR004572	Protoporphyrinogen oxidase	0	0	0	0	0	0	0	0	0	0	0	0	0	0	0	0	0	1	1	1	0	1	1	1	1	1	0	0	0	0	0	0	0
IPR004573	rRNA small subunit methyltransferase B	0	0	0	0	0	0	0	0	0	0	1	1	1	1	1	1	1	1	1	1	0	1	1	1	1	1	1	1	1	1	1	1	0
IPR004576	Transcription-repair coupling factor	0	0	0	0	0	0	0	0	0	0	1	1	1	1	1	1	1	1	1	1	1	1	1	1	1	1	1	1	1	1	1	1	0
IPR004589	DNA helicase, ATP-dependent, RecQ type	0	0	0	0	0	0	0	0	0	0	2	2	2	1	2	1	1	2	2	2	0	2	2	2	2	2	0	1	0	0	1	0	0
IPR004590	DNA single-strand annealing protein RecT	0	0	0	0	0	0	0	0	0	0	0	0	0	0	0	0	0	0	0	0	0	0	0	0	1	0	0	0	0	0	0	2	0
IPR004593	Nuclease SbcCD subunit D	0	0	0	0	0	0	0	0	0	0	1	1	1	1	1	1	0	1	1	1	1	1	1	1	1	1	0	0	0	0	0	0	0
IPR004601	UV-endonuclease UvdE	2	1	1	1	2	1	1	0	1	1	0	0	0	1	0	1	0	1	0	1	0	1	1	0	1	1	0	0	0	0	1	0	1
IPR004602	UvrABC system subunit A	0	0	0	0	0	0	0	0	0	0	1	1	1	1	1	1	1	1	1	1	1	1	1	1	1	1	1	1	1	1	1	1	0
IPR004603	DNA mismatch endonuclease VSR	0	0	0	0	0	0	0	0	0	0	0	0	0	0	0	0	0	0	0	0	0	1	0	0	0	0	0	0	0	0	0	0	0
IPR004604	DNA recombination/repair protein RecN	0	0	0	0	0	0	0	0	0	0	1	1	1	1	1	1	1	1	1	1	1	1	1	1	1	1	1	1	1	1	1	1	0
IPR004605	DNA helicase, Holliday junction RuvB-type	0	0	0	0	0	0	0	0	0	0	1	1	1	1	1	1	1	1	1	1	1	1	1	1	1	1	1	1	1	1	1	1	0
IPR004607	Phosphoribosylglycinamide formyltransferase	0	0	0	0	0	0	0	0	0	0	1	1	1	1	0	1	1	1	1	0	1	1	0	1	0	1	0	1	1	0	1	1	0
IPR004609	ATP-dependent DNA helicase RecG	0	0	0	0	0	0	0	0	0	0	1	1	1	1	1	1	1	1	1	1	0	1	1	1	1	1	1	1	1	1	1	1	0
IPR004610	Bacterial RecJ exonuclease	0	0	0	0	0	0	0	0	0	0	1	1	1	1	1	1	1	1	1	1	1	1	1	1	1	1	1	1	1	1	1	1	0
IPR004612	Holliday junction resolvase RecU	1	1	1	1	1	1	1	1	1	1	1	1	1	1	1	1	1	1	1	1	0	1	1	1	2	2	1	1	1	1	1	1	2
IPR004613	Ribonuclease J	0	0	0	0	0	0	0	0	0	0	2	2	2	2	2	2	2	2	2	2	0	2	2	2	2	2	2	2	2	2	2	2	0
IPR004614	Phosphate acetyltransferase	0	0	0	0	0	0	0	0	0	0	1	1	1	1	1	1	1	1	1	1	1	1	1	1	1	1	1	1	1	1	1	1	0
IPR004618	Aspartate--ammonia ligase	0	0	0	0	0	0	0	0	0	0	0	0	0	0	0	0	0	0	1	0	0	0	0	1	0	0	0	0	0	0	0	0	0
IPR004619	Type III pantothenate kinase	0	0	0	0	0	0	0	0	0	0	0	0	0	0	0	0	0	0	0	0	0	0	0	0	0	0	1	0	0	0	0	0	1
IPR004620	5,10-methylenetetrahydrofolate reductase	0	0	0	0	0	0	0	0	0	0	1	0	1	0	0	0	1	0	0	0	0	0	0	0	0	0	0	0	0	0	1	0	0
IPR004622	DNA polymerase III, delta prime subunit	0	0	0	0	0	0	0	0	0	0	1	1	1	1	1	1	0	1	1	1	1	1	1	1	1	1	0	0	0	0	0	0	0
IPR004623	Potassium-transporting ATPase A chain	0	0	0	1	1	0	1	1	1	0	0	0	0	0	0	0	0	0	1	0	0	0	0	1	0	0	0	0	0	1	0	0	0
IPR004624	Protein YjdM	0	0	0	0	0	0	0	0	0	0	0	0	0	0	1	0	1	1	1	0	1	0	0	1	0	1	0	0	1	0	1	1	0
IPR004626	RarD protein	0	0	0	0	0	0	0	0	0	0	0	0	0	0	0	0	0	0	1	0	1	0	0	1	0	0	0	0	0	0	0	0	0
IPR004628	Mannonate dehydratase	2	2	2	2	2	1	1	1	1	2	1	2	0	1	1	0	0	0	0	1	1	0	1	0	0	0	0	0	1	0	0	1	1
IPR004629	Glycosyl transferase WecB/TagA/CpsF	0	0	0	0	0	1	0	0	0	0	0	0	0	0	0	0	0	1	3	1	1	2	1	1	1	1	0	0	0	0	0	1	1
IPR004633	Na/Pi-cotransporter II-related/YqeW-like protein	0	0	0	0	0	0	0	0	0	0	0	0	0	0	0	0	1	0	0	0	1	0	0	0	1	0	0	1	1	0	0	0	0
IPR004635	Peptidase S49, SppA	0	0	0	0	0	0	0	0	0	0	2	1	0	1	1	1	0	1	1	1	0	1	1	1	1	1	0	1	0	1	0	1	0
IPR004636	Acetylornithine/Succinylornithine transaminase family	0	0	0	0	0	0	0	0	0	0	1	0	0	1	0	1	0	1	0	0	0	1	1	1	1	1	0	0	0	0	0	0	0
IPR004638	Drug resistance transporter EmrB-like	0	0	0	0	0	0	0	0	0	0	0	0	0	0	0	0	0	1	4	2	1	1	3	4	2	1	0	0	0	0	0	0	0
IPR004639	Tetrapyrrole biosynthesis, glutamate-1-semialdehyde aminotransferase	0	0	0	0	0	0	0	0	0	0	0	0	0	0	0	0	0	2	2	0	2	2	1	2	0	1	0	0	0	0	0	0	0
IPR004641	Ribonuclease HIII	0	0	0	0	0	0	0	0	0	0	0	0	0	0	0	0	1	1	1	0	1	1	1	1	1	1	0	1	1	1	1	1	0
IPR004642	Serine dehydratase, alpha subunit	0	0	0	0	0	0	0	0	0	0	1	0	0	0	0	0	1	0	1	0	1	0	0	1	0	0	0	1	1	1	1	0	0
IPR004643	Iron-sulphur-dependent L-serine dehydratase beta subunit	0	0	0	0	0	0	0	0	0	0	10	0	0	0	0	0	0	0	1	0	1	0	0	1	0	0	0	1	1	1	1	0	0
IPR004646	Fe-S hydro-lyase, tartrate dehydratase alpha-type, catalytic domain	0	0	1	1	0	0	0	0	1	1	0	0	0	0	0	0	0	0	0	0	0	0	0	0	0	0	0	0	0	0	0	0	0
IPR004647	Fe-S hydro-lyase, tartrate dehydratase beta-type, catalytic domain	0	0	1	1	0	0	0	0	1	1	0	0	0	0	0	0	0	0	0	0	0	0	0	0	0	0	0	0	0	0	0	0	0
IPR004651	Histidine biosynthesis, HisF	0	0	0	0	0	0	0	0	0	0	0	0	0	0	0	0	0	1	0	1	0	0	0	0	0	1	0	0	0	0	0	0	0
IPR004652	tRNA-dihydrouridine synthase, TIM-barrel, NifR3	0	0	0	0	0	0	0	0	0	0	1	1	1	0	1	0	1	0	1	0	1	0	0	1	0	0	0	0	1	0	1	1	0
IPR004654	Glucokinase ROK	0	0	0	0	0	0	0	0	0	0	1	1	1	1	1	1	1	1	1	1	1	1	1	0	1	1	1	1	1	1	1	1	0
IPR004655	3-oxoacyl-[acyl-carrier-protein] synthase 3	0	0	0	0	0	0	0	0	0	0	0	0	1	0	1	0	0	1	1	1	1	1	1	1	1	1	0	0	0	0	0	0	0
IPR004662	Acetylglutamate kinase family	0	0	0	0	0	0	0	0	0	0	1	0	0	1	0	1	0	0	0	0	0	1	1	1	0	1	0	0	0	0	0	0	0
IPR004665	Transcription termination factor Rho	0	0	0	0	0	0	0	0	0	0	0	1	1	1	0	1	0	1	1	1	1	1	1	1	1	1	0	1	1	0	1	1	0
IPR004669	C4-dicarboxylate anaerobic carrier	0	0	0	0	0	0	0	0	0	0	0	0	0	0	0	0	0	0	0	0	0	0	0	1	0	0	0	0	0	0	0	0	0
IPR004675	Alkylhydroperoxidase AhpD core	0	0	0	0	0	0	0	0	0	0	1	0	0	0	0	0	0	0	0	0	0	0	0	0	0	1	0	0	0	0	0	0	0
IPR004676	Cadmium resistance transporter	1	1	1	2	0	0	1	0	0	1	0	1	0	1	0	2	0	1	0	0	0	0	0	0	0	0	1	2	0	2	2	0	0
IPR004679	2-hydroxycarboxylate transporter	0	0	1	1	1	1	1	1	1	1	0	0	0	1	0	1	0	0	0	0	1	0	0	1	1	1	0	0	0	0	0	1	2
IPR004680	Citrate transporter-like domain	1	1	3	3	2	2	4	2	2	3	2	0	1	2	3	2	1	0	0	0	0	0	0	0	0	1	0	0	0	0	2	0	3
IPR004681	TRAP transporter large membrane protein DctM	0	0	0	0	0	0	0	0	0	0	1	0	0	0	0	0	0	0	0	0	0	0	0	0	0	0	0	0	0	0	0	0	0
IPR004682	TRAP transporter solute receptor, DctP family	0	0	0	0	0	0	0	0	0	0	1	0	0	0	0	0	0	0	0	0	0	0	0	0	0	0	0	0	0	0	0	0	0
IPR004684	2-keto-3-deoxygluconate permease	1	1	0	0	1	0	0	0	0	1	3	1	4	3	2	1	1	0	0	0	0	0	0	0	0	0	0	0	1	0	3	1	1
IPR004685	Branched-chain amino acid transport system II carrier protein	1	1	1	1	2	1	1	1	1	1	3	3	4	1	1	1	1	1	1	1	1	1	1	1	1	1	2	3	1	1	3	2	2
IPR004692	Preprotein translocase SecG subunit	1	1	1	1	1	1	1	0	1	1	1	1	1	1	1	1	1	1	1	1	1	1	1	1	1	1	1	1	1	1	1	1	1
IPR004695	Voltage-dependent anion channel	0	0	0	0	0	0	0	0	0	0	10	0	0	0	0	0	0	0	1	0	0	0	0	0	0	0	0	0	0	0	1	0	0
IPR004697	p-Aminobenzoyl-glutamate transport protein AbgT	1	0	0	0	0	0	0	0	0	0	1	0	0	1	0	1	0	0	0	0	0	0	0	0	0	0	0	0	1	1	0	0	0
IPR004699	Phosphotransferase system, enzyme II sorbitol-specific factor	0	1	1	1	1	3	0	0	1	1	0	1	1	0	0	0	0	0	0	0	0	0	0	0	0	1	1	0	0	0	1	0	0
IPR004700	Phosphotransferase system, mannose/fructose/sorbose family, IIC subunit	3	3	3	7	2	1	3	2	3	3	1	2	3	1	0	1	1	2	1	2	5	1	2	3	3	2	1	0	0	0	0	2	1
IPR004701	Phosphotransferase system, mannose-type IIA component	6	7	7	11	4	5	6	3	6	6	2	4	4	2	3	2	2	8	5	7	9	4	6	8	6	6	1	0	0	0	1	2	2
IPR004702	Phosphotransferease, sorbitol phosphotransferase enzyme II	0	0	0	0	0	0	0	0	0	0	0	1	1	0	0	0	0	0	0	0	0	0	0	0	0	0	1	0	0	0	1	0	0
IPR004703	Phosphotransferase system, sugar-specific permease component	0	0	3	2	5	3	2	2	1	1	0	5	3	2	1	1	4	2	1	2	3	0	2	2	0	2	1	1	2	1	1	0	0
IPR004704	Phosphotransferase system, mannose/fructose/sorbose family IID component	3	3	3	7	2	1	3	2	3	3	1	2	4	1	0	1	1	2	1	2	5	1	2	3	3	2	1	0	0	0	0	3	1
IPR004705	Cation/H+ exchanger, CPA1 family, bacteria	0	0	0	0	0	0	0	0	0	0	0	0	0	0	0	0	0	0	1	0	1	0	0	1	1	0	0	0	0	0	0	0	0
IPR004706	Arsenical-resistance protein Acr3	0	0	0	0	0	0	0	0	0	0	0	0	0	0	0	0	0	1	1	1	1	0	0	1	1	1	0	1	1	1	0	0	0
IPR004715	Phosphotransferase system, IIA component fructose subfamily	0	0	0	0	0	0	0	0	0	0	1	1	4	1	1	1	1	1	1	1	3	1	1	3	1	2	0	0	2	0	2	1	0
IPR004716	Phosphotransferase system, glucitol/sorbitol-specific IIA component	1	2	2	2	2	3	1	0	2	2	1	1	1	0	0	0	0	1	1	1	1	1	1	1	1	2	1	0	0	0	1	0	0
IPR004718	Phosphotransferase system, mannitol-specific enzyme IIC	0	0	0	0	0	0	0	0	0	0	0	0	1	2	0	2	0	1	0	1	2	1	1	2	0	1	0	0	0	0	1	1	0
IPR004719	Phosphotransferase system, maltose/glucose-specific subfamily IIC component	0	0	0	0	0	0	0	0	0	0	0	0	0	0	0	0	0	0	0	1	0	1	1	0	1	1	0	0	0	0	0	0	0
IPR004720	Phosphotransferase system, sorbose subfamily IIB component	4	4	4	8	3	2	4	3	4	4	1	3	3	1	0	1	2	3	2	3	6	2	3	4	4	3	2	0	0	0	1	2	1
IPR004722	Dihydroorotase	0	0	0	0	0	0	0	0	0	0	1	1	1	1	0	1	1	1	1	1	0	1	1	1	1	1	0	0	1	0	1	0	0
IPR004731	Transaldolase type 3B/Fructose-6-phosphate aldolase	0	0	0	0	0	0	0	0	0	0	10	1	1	1	0	1	0	0	0	0	0	0	0	0	0	0	1	0	1	1	0	0	0
IPR004733	Phosphoribosylformylglycinamidine cyclo-ligase	0	0	0	0	0	0	0	0	0	0	1	1	1	1	0	1	1	1	1	0	1	1	0	1	0	1	0	1	1	0	1	1	0
IPR004739	GMP synthase, glutamine amidotransferase	0	0	0	0	0	0	0	0	0	0	1	1	1	1	1	1	1	1	1	1	1	1	1	1	1	1	1	1	2	0	1	1	0
IPR004753	Cell shape determining protein MreB	2	2	2	2	2	2	2	1	2	2	0	0	0	0	0	0	2	2	2	2	1	2	2	2	2	2	2	2	2	2	2	2	3
IPR004754	Amino acid antiporter	0	0	0	0	0	0	0	0	0	0	0	0	0	0	0	0	0	1	2	0	2	1	1	2	1	1	0	0	0	0	0	0	0
IPR004759	Glutamate:g-aminobutyrate antiporter	0	0	0	0	0	0	0	0	0	0	0	0	0	0	0	0	0	0	0	0	0	0	0	1	0	0	0	0	0	0	0	0	0
IPR004769	Adenylosuccinate lyase	0	0	0	0	0	0	0	0	0	0	2	2	2	2	1	1	1	2	1	1	1	1	1	1	1	1	0	0	0	0	1	0	0
IPR004770	Na+/H+ antiporter NhaC	0	0	0	0	0	0	0	0	0	0	0	1	0	0	0	0	0	1	2	1	2	0	0	2	0	1	0	1	0	0	0	0	0
IPR004771	K+/H+ exchanger	0	0	0	0	0	0	0	0	0	0	0	0	0	0	0	0	0	0	1	0	1	0	0	1	1	0	0	0	0	0	0	0	0
IPR004772	TrkH potassium transport family	0	0	0	0	0	0	0	0	0	0	0	0	0	0	0	0	0	1	0	0	0	1	1	1	0	1	1	0	1	1	0	0	0
IPR004776	Membrane transport protein	5	8	7	4	7	6	8	3	7	5	2	1	1	2	2	2	1	0	1	0	1	1	1	1	1	1	1	1	2	0	1	0	1
IPR004780	Signal recognition particle protein	0	0	0	0	0	0	0	0	0	0	1	1	1	1	1	1	1	1	1	1	0	1	1	1	1	1	1	1	1	1	1	1	0
IPR004783	Galactose-6-phosphate isomerase subunit LacA	0	0	0	0	0	0	0	0	0	0	0	0	0	1	0	1	0	0	0	0	0	0	0	0	0	0	0	0	0	0	0	0	0
IPR004785	Ribose 5-phosphate isomerase B	0	0	0	0	0	0	0	0	0	0	1	1	0	0	0	0	0	0	0	0	1	0	0	0	0	1	1	0	1	0	1	0	0
IPR004788	Ribose 5-phosphate isomerase, type A	1	1	1	1	1	1	2	0	1	1	0	1	1	1	1	1	1	1	1	1	1	1	1	1	1	1	1	1	1	1	1	1	0
IPR004789	Acetolactate synthase, small subunit	0	0	0	0	0	0	0	0	0	0	0	0	0	0	0	0	0	0	1	0	1	0	0	1	0	0	0	0	0	0	1	0	0
IPR004791	UvrABC system, subunit C	0	0	0	0	0	0	0	0	0	0	1	1	1	1	1	1	1	1	1	1	2	1	1	2	1	1	1	1	1	1	1	1	0
IPR004792	3-Dehydro-bile acid delta(4,6)-reductase-like	0	0	0	0	0	0	0	0	0	0	1	0	0	0	1	0	1	1	1	1	1	1	1	1	1	1	1	1	1	1	1	1	0
IPR004794	Riboflavin biosynthesis protein RibD	0	0	0	0	0	0	0	0	0	0	1	0	0	1	0	1	0	1	0	1	0	0	1	0	0	1	0	0	0	0	0	0	0
IPR004796	Phosphotransferase system, cellobiose-type IIC component	0	0	0	0	0	0	0	0	0	0	0	0	0	1	0	0	0	1	0	1	2	1	1	3	1	1	0	0	0	0	0	0	0
IPR004797	Competence protein ComEC/Rec2	0	0	0	0	0	0	0	0	0	0	1	1	1	1	1	1	0	1	1	1	0	1	1	0	1	1	1	1	1	1	1	1	0
IPR004801	Phosphotransferase system, lactose-specific IIC component	0	0	0	0	0	0	0	0	0	0	0	0	0	0	0	0	0	0	0	0	1	0	0	0	0	0	0	0	0	0	0	0	0
IPR004803	tRNA-guanine transglycosylase	0	0	0	0	0	0	0	0	0	0	1	1	0	1	1	1	1	1	1	1	1	1	1	1	1	1	1	1	1	1	1	1	0
IPR004805	DNA polymerase III, alpha subunit	0	0	0	0	0	0	0	0	0	0	1	1	1	1	1	1	1	1	1	1	0	1	1	2	1	1	1	1	1	1	1	1	0
IPR004807	UvrABC system, subunit B	0	0	0	0	0	0	0	0	0	0	1	1	1	1	1	1	1	1	1	1	0	1	1	1	1	1	1	1	1	1	1	1	0
IPR004808	AP endonuclease 1	0	0	0	0	0	0	0	0	0	0	1	1	1	1	1	1	1	1	1	1	1	1	1	1	1	1	1	1	0	1	1	1	0
IPR004809	Glutamine synthetase type I	0	0	0	0	0	0	0	0	0	0	1	1	1	1	1	1	1	2	1	2	1	2	2	1	1	2	1	1	0	1	1	1	0
IPR004811	RelA/SpoT family	0	0	0	0	0	0	0	0	0	0	1	1	1	1	1	1	1	1	1	1	0	1	1	1	1	1	1	1	1	1	1	1	0
IPR004812	Drug resistance transporter Bcr/CmlA subfamily	0	0	0	0	0	0	0	0	0	0	0	0	0	0	0	0	0	0	1	0	0	0	0	1	0	0	0	0	0	0	0	0	0
IPR004821	Cytidyltransferase-like domain	2	2	2	2	2	2	2	2	2	2	3	2	2	2	5	2	4	3	3	3	4	3	3	3	5	4	2	3	2	3	3	2	4
IPR004837	Sodium/calcium exchanger membrane region	2	2	2	2	0	2	2	2	2	2	0	0	0	0	0	0	0	0	0	0	0	0	0	0	0	0	0	0	0	0	0	0	2
IPR004838	Aminotransferases, class-I, pyridoxal-phosphate-binding site	0	0	0	0	0	0	0	0	0	0	3	2	3	4	3	4	2	1	4	2	1	1	1	4	1	1	2	1	0	1	2	2	0
IPR004839	Aminotransferase, class I/classII	11	10	13	13	13	11	13	7	13	11	6	3	6	8	5	8	5	4	6	4	5	2	2	7	3	6	5	4	4	4	4	4	17
IPR004840	Amino acid permease, conserved site	0	0	0	0	0	0	0	0	0	0	0	0	0	0	0	0	0	0	1	0	0	0	0	0	0	0	0	0	0	0	0	0	0
IPR004841	Amino acid permease/ SLC12A domain	1	1	1	1	1	1	1	0	1	1	0	0	0	1	0	0	0	0	1	0	0	0	0	0	0	0	0	0	0	0	0	0	11
IPR004843	Calcineurin-like phosphoesterase domain, ApaH type	9	9	10	9	7	8	8	6	8	9	5	3	5	9	5	7	3	6	7	7	8	6	7	11	9	8	7	4	4	9	6	5	12
IPR004849	6-phosphogluconate dehydrogenase, YqeC-type	0	0	0	0	0	0	0	0	0	0	0	0	1	1	0	1	0	1	1	1	1	1	1	1	0	1	0	0	0	0	0	0	0
IPR004869	Membrane transport protein MMPL domain	0	0	0	0	0	0	0	0	0	0	0	0	0	0	0	0	0	0	0	0	0	0	0	0	0	0	0	0	0	1	0	0	4
IPR004872	Lipoprotein NlpA family	4	4	4	4	2	3	4	0	5	5	12	4	4	10	8	8	4	2	2	1	3	4	2	3	2	5	2	6	2	3	5	3	2
IPR004881	Ribosome biogenesis GTPase RsgA	0	0	0	0	0	0	0	0	0	0	1	1	1	1	1	1	1	1	1	1	0	1	1	1	1	1	1	1	1	2	1	1	0
IPR004919	Domain of unknown function DUF262	2	2	3	1	1	0	1	0	0	2	0	1	1	0	1	0	0	0	0	1	0	0	1	0	0	1	0	0	0	0	0	0	0
IPR004921	Terminase large subunit, T4likevirus-type	0	0	0	1	0	0	0	0	0	0	0	0	0	0	0	0	0	0	0	0	1	0	1	2	1	0	0	0	0	0	0	0	1
IPR004923	Iron permease FTR1/Fip1/EfeU	0	0	2	1	1	1	2	0	1	0	0	0	0	0	0	0	1	0	0	0	0	0	0	0	0	0	0	0	0	0	0	0	1
IPR004937	Urea transporter	0	0	0	0	0	0	0	0	0	0	0	0	0	0	1	0	0	0	0	0	0	0	0	0	0	0	0	0	0	0	0	0	0
IPR004948	Nucleoside-triphosphatase, THEP1 type	0	0	1	1	0	0	1	0	0	1	0	0	0	0	0	0	0	0	0	0	0	0	0	0	0	0	0	0	0	0	0	0	0
IPR004954	Putative mucin/carbohydrate-binding domain	0	0	0	0	0	0	0	0	0	0	0	0	0	0	0	0	0	0	1	0	1	0	0	1	0	0	0	0	0	0	0	0	0
IPR004968	DNA primase/nucleoside triphosphatase, C-terminal	0	0	0	0	0	0	0	0	0	0	0	0	0	0	0	0	0	1	0	1	0	0	0	0	1	1	1	0	0	0	1	0	0
IPR004992	Ethanolamine utilization protein EutN/carboxysome structural protein Ccml	0	1	0	0	0	0	0	0	0	0	0	0	0	0	0	0	0	0	0	1	0	0	0	1	0	0	0	0	0	0	0	0	0
IPR005000	HpcH/HpaI aldolase/citrate lyase domain	1	0	1	1	1	1	2	1	1	1	1	0	0	1	2	1	1	0	0	0	0	0	0	0	1	1	0	0	0	0	0	1	0
IPR005019	Methyladenine glycosylase	0	0	0	0	1	0	0	0	0	0	1	0	1	1	0	1	2	1	1	1	2	1	1	2	1	1	1	1	0	1	1	1	0
IPR005021	Terminase large subunit, Lambdalikevirus-type	1	0	0	2	0	0	0	0	0	0	1	1	0	0	0	0	1	0	0	0	0	0	0	1	0	0	0	0	1	0	4	0	0
IPR005025	NADPH-dependent FMN reductase-like	5	4	5	4	11	2	4	2	3	4	6	2	4	7	4	7	2	3	2	2	1	5	2	3	5	3	3	3	1	2	7	5	3
IPR005039	Antirepressor protein, C-terminal	0	0	0	2	1	1	0	0	0	0	0	0	1	0	0	0	0	0	0	0	0	0	1	2	0	2	0	0	1	0	0	2	1
IPR005046	Protein of unknown function DUF285	0	0	0	0	0	0	0	0	0	0	0	0	0	0	0	0	0	0	0	0	3	0	0	0	0	0	0	0	0	0	0	0	0
IPR005053	MobA/MobL protein	0	0	0	0	0	0	0	0	0	0	0	1	0	0	0	0	0	0	0	0	0	0	0	0	0	0	0	0	0	0	0	0	0
IPR005066	Moybdenum cofactor oxidoreductase, dimerisation	0	0	0	0	0	0	0	0	0	0	0	0	0	0	0	0	0	0	0	0	1	0	0	0	0	0	0	0	0	0	0	0	0
IPR005068	Bacteriophage lambda, Stf, side tail fibre-repeat-2	0	0	0	0	0	0	0	0	0	0	0	0	0	0	0	0	0	0	0	0	1	0	0	1	0	0	0	0	0	0	0	0	0
IPR005074	Peptidase C39, bacteriocin processing	0	0	0	0	0	0	0	0	0	0	0	0	0	0	1	0	0	0	0	0	2	0	0	0	0	0	0	0	0	0	0	0	1
IPR005084	Carbohydrate binding module family 6	0	0	0	0	0	0	0	0	0	0	0	0	0	0	0	0	0	0	0	0	1	0	0	0	0	0	0	0	0	0	0	0	1
IPR005094	Endonuclease relaxase, MobA/VirD2	0	0	0	0	0	0	0	0	0	0	0	1	1	0	0	0	0	0	0	0	0	0	1	0	0	0	3	0	0	0	0	0	0
IPR005097	Saccharopine dehydrogenase, NADP binding domain	1	1	1	1	1	1	1	1	1	1	0	0	0	0	0	0	0	0	0	0	0	0	0	1	0	0	0	0	0	0	0	1	0
IPR005101	Cryptochrome/DNA photolyase, FAD-binding domain	1	1	1	1	1	1	1	1	1	1	0	0	0	0	0	0	0	1	1	1	1	0	0	1	0	1	0	0	0	0	0	0	0
IPR005104	Winged helix-turn-helix transcription repressor, HrcA DNA-binding domain	0	0	0	0	0	0	0	0	0	0	10	1	1	1	1	1	1	1	0	1	0	1	1	1	0	0	0	0	1	0	1	1	0
IPR005106	Aspartate/homoserine dehydrogenase, NAD-binding	2	2	1	1	1	1	1	1	1	1	1	1	1	1	1	1	1	1	1	0	0	1	1	1	1	1	0	0	0	0	1	1	1
IPR005107	CO dehydrogenase flavoprotein, C-terminal	0	0	1	1	0	0	1	0	0	1	0	0	0	0	0	0	0	0	0	0	0	0	0	0	0	0	0	0	0	0	0	0	0
IPR005110	MoeA, N-terminal and linker domain	0	0	0	0	0	0	0	0	0	0	0	0	0	0	0	0	0	0	0	0	0	0	0	0	0	0	0	0	0	0	1	0	1
IPR005111	MoeA, C-terminal, domain IV	0	0	0	0	0	0	0	0	0	0	0	0	0	0	0	0	0	0	0	0	0	0	0	0	0	0	0	0	0	0	1	0	1
IPR005115	Uncharacterised domain UPF0126	2	2	2	2	2	2	2	2	2	2	0	0	0	0	0	0	0	0	0	1	0	0	1	0	1	0	0	0	0	0	0	0	2
IPR005116	Transport-associated OB, type 1	1	1	1	1	1	1	1	0	1	1	0	1	0	0	0	1	1	1	0	0	0	1	1	0	0	0	0	0	1	0	0	1	1
IPR005117	Nitrite/Sulfite reductase ferredoxin-like domain	1	0	1	1	0	0	1	1	1	1	0	0	0	0	0	0	0	0	0	0	1	0	0	0	0	0	0	0	0	0	0	0	4
IPR005118	Transcription-repair-coupling factor, C-terminal domain	1	1	1	1	1	1	1	1	1	1	1	1	1	1	1	1	1	1	1	1	1	1	1	1	1	1	1	1	1	1	1	1	1
IPR005119	LysR, substrate-binding	9	11	11	10	10	9	13	6	12	11	6	7	6	5	4	3	2	3	6	2	7	3	5	9	3	6	8	4	1	2	6	5	19
IPR005121	Ferrodoxin-fold anticodon-binding domain	1	1	1	1	1	1	1	1	1	1	1	1	1	1	1	1	1	1	1	1	1	1	1	1	1	1	1	1	1	1	1	1	1
IPR005122	Uracil-DNA glycosylase-like	2	3	2	2	2	2	2	1	2	2	1	1	1	2	2	2	2	1	2	2	2	2	3	2	4	2	3	2	2	2	2	2	1
IPR005128	Alpha-acetolactate decarboxylase	1	1	1	1	1	1	1	1	1	1	1	0	0	1	1	1	0	0	1	0	0	0	0	1	1	0	0	0	0	0	1	0	1
IPR005130	Serine dehydratase-like, alpha subunit	1	1	1	1	1	1	1	0	1	1	1	0	0	0	0	0	1	0	1	0	1	0	0	1	0	0	0	1	1	1	1	0	1
IPR005131	Serine dehydratase beta chain	1	1	1	1	1	1	1	0	1	1	1	0	0	0	0	0	1	0	1	0	1	0	0	1	0	0	0	1	1	1	1	0	1
IPR005135	Endonuclease/exonuclease/phosphatase	2	2	3	2	3	2	3	1	2	4	2	2	1	2	2	2	3	2	3	2	2	2	2	1	2	2	1	1	1	1	2	2	1
IPR005137	Membrane complex biogenesis protein, BtpA family	0	0	0	0	0	0	0	0	0	0	0	0	0	0	0	0	0	0	0	0	0	0	0	1	0	0	0	0	0	0	0	0	0
IPR005139	Peptide chain release factor	2	2	2	2	2	2	2	1	2	2	2	2	2	2	2	2	2	2	2	2	2	2	2	2	2	2	2	2	2	2	2	2	2
IPR005144	ATP-cone domain	2	2	2	2	2	2	2	1	2	2	2	1	1	2	1	1	1	2	2	2	0	2	2	2	2	2	2	1	3	1	1	2	1
IPR005145	Putative GTP-binding controlling metal-binding domain	1	1	1	1	1	1	1	0	1	1	1	1	1	1	1	1	1	1	1	1	1	1	1	1	1	1	1	1	1	1	1	1	1
IPR005146	B3/B4 tRNA-binding domain	1	1	1	1	1	1	1	1	1	1	1	1	1	1	1	1	1	2	2	1	1	1	1	1	2	1	3	2	1	1	1	1	1
IPR005147	tRNA synthetase, B5-domain	1	1	1	1	1	1	1	1	1	1	1	1	1	1	1	1	1	1	1	1	1	1	1	1	1	1	1	1	1	1	1	1	1
IPR005148	Arginyl tRNA synthetase N-terminal domain	1	1	1	1	1	1	1	1	1	1	2	1	1	1	1	1	1	1	1	1	0	1	1	1	1	1	1	1	1	1	1	1	1
IPR005149	Transcription regulator PadR, N-terminal	1	0	1	2	1	1	0	0	1	2	1	0	2	2	0	0	1	0	5	0	4	2	4	6	2	2	0	1	0	1	0	0	3
IPR005151	Tail specific protease	1	1	1	1	1	1	1	1	1	1	1	1	1	1	1	1	1	1	1	1	0	1	1	1	1	1	1	1	1	1	1	2	2
IPR005170	Transporter-associated domain	3	3	3	4	4	3	3	3	3	3	2	1	2	1	1	1	1	2	3	4	1	2	2	3	2	3	1	2	2	1	1	1	5
IPR005175	PPC domain	0	0	0	0	0	0	0	0	0	0	0	0	0	1	0	1	0	0	0	0	0	0	0	0	0	0	0	0	0	0	0	1	0
IPR005177	Bifunctional kinase-pyrophosphorylase	2	2	2	2	2	2	2	1	2	2	2	2	2	1	1	1	1	2	2	2	1	1	1	2	1	2	2	2	2	1	2	1	1
IPR005180	Domain of unknown function DUF302	0	0	0	0	0	0	0	0	0	0	0	0	0	0	0	0	0	2	0	1	0	0	0	0	0	1	0	0	0	0	0	0	0
IPR005181	Sialate O-acetylesterase domain	0	0	0	0	0	0	0	0	0	0	0	0	0	0	0	0	0	0	1	0	1	0	1	0	0	0	0	0	0	0	0	2	0
IPR005182	Domain of unknown function DUF304	0	0	0	0	0	0	0	0	0	0	0	0	0	0	0	0	0	3	0	2	0	3	3	0	0	3	1	0	1	0	0	0	4
IPR005183	Domain of unknown function DUF305	1	2	0	2	0	0	1	0	0	0	0	0	0	0	0	0	0	2	0	1	0	1	0	0	2	0	0	0	0	0	0	0	0
IPR005185	Inner membrane component domain	2	2	2	2	2	2	2	2	2	2	0	0	0	1	0	1	0	0	1	0	1	0	0	0	0	0	1	0	0	0	1	0	0
IPR005186	FlaG protein	0	0	0	0	1	0	0	0	0	0	0	0	0	0	0	0	0	1	0	1	0	1	1	0	1	1	0	0	0	0	0	0	1
IPR005194	Glycoside hydrolase family 65, C-terminal	2	2	2	2	2	2	2	1	2	2	0	0	0	0	0	0	0	2	1	4	3	2	2	1	3	2	0	0	0	0	0	0	1
IPR005195	Glycoside hydrolase, family 65, central catalytic	2	3	2	2	2	2	2	1	2	2	0	0	0	0	0	0	0	2	1	4	3	2	2	1	4	2	0	0	0	0	0	0	1
IPR005196	Glycoside hydrolase, family 65, N-terminal	2	2	2	2	2	2	2	1	2	2	0	0	0	0	0	0	0	2	1	5	3	2	2	1	4	2	0	0	0	0	0	0	1
IPR005201	Glycoside hydrolase, family 85	0	0	0	0	0	0	0	0	0	0	0	0	0	0	0	0	1	0	1	0	1	0	0	1	0	0	0	0	0	0	0	0	0
IPR005203	Thrombospondin, type 3-like repeat	0	0	0	0	0	0	0	0	0	1	0	0	0	0	0	0	0	0	0	0	0	0	0	0	0	0	0	0	0	0	0	0	0
IPR005215	Trigger factor	0	0	0	0	0	0	0	0	0	0	1	1	1	1	1	1	1	1	1	1	1	1	1	1	1	1	1	1	1	1	1	1	0
IPR005216	Citrate lyase ligase	0	0	0	0	0	0	0	0	0	0	1	0	0	0	2	0	1	0	0	0	0	0	0	0	1	1	0	0	0	0	0	1	0
IPR005218	Diacylglycerol/lipid kinase	0	0	0	0	0	0	0	0	0	0	2	0	1	1	2	1	0	3	2	3	2	4	4	3	4	3	2	1	1	2	2	1	0
IPR005224	Sugar fermentation stimulation protein	0	0	0	0	0	0	0	0	0	0	0	0	0	0	0	0	0	0	1	0	1	0	0	1	0	0	0	0	0	0	0	0	0
IPR005225	Small GTP-binding protein domain	0	0	0	0	0	0	0	0	0	0	10	11	10	11	11	12	10	10	11	10	8	12	12	13	11	10	12	13	12	11	11	12	0
IPR005226	UPF0014 family	1	1	1	1	1	1	1	1	1	1	1	0	2	1	1	1	0	1	0	0	1	1	1	0	2	1	0	1	1	1	2	1	1
IPR005227	Putative pre-16S rRNA nuclease	1	1	1	1	1	1	1	1	1	1	1	1	1	1	1	1	1	1	1	1	0	1	1	1	1	1	1	1	1	1	1	1	1
IPR005229	Conserved hypothetical protein CHP00255	0	0	0	0	0	0	0	0	0	0	0	0	0	0	0	0	0	0	1	0	0	0	0	1	0	0	0	0	0	0	0	0	0
IPR005232	Pyridinium-3,5-bisthiocarboxylic acid mononucleotide synthase LarE	0	0	0	0	0	0	0	0	0	0	0	0	1	0	0	0	0	0	0	0	0	0	0	0	0	0	0	0	0	0	0	0	0
IPR005234	Chromosome segregation/condensation protein ScpB	1	1	1	1	1	1	1	1	1	1	1	1	1	1	1	1	1	1	1	1	0	1	1	1	1	1	1	1	1	1	1	1	1
IPR005235	Metallophosphoesterase, YmdB-like	1	1	1	1	1	1	1	1	1	1	0	0	0	0	1	0	1	1	1	1	1	1	1	1	1	1	0	0	0	1	0	1	1
IPR005243	Redox-active disulphide protein 2	0	0	0	0	0	0	0	0	0	0	0	0	0	0	0	0	0	1	0	0	0	0	0	0	0	1	0	0	0	0	0	0	0
IPR005248	Nicotinate/nicotinamide nucleotide adenylyltransferase	0	0	0	0	0	0	0	0	0	0	1	1	1	1	1	1	1	1	1	1	0	1	1	1	1	1	1	1	1	1	1	1	0
IPR005249	Conserved hypothetical protein CHP00488	0	0	0	0	0	0	0	0	0	0	1	1	1	1	1	1	1	1	1	1	0	1	1	1	1	1	1	1	1	1	1	1	0
IPR005251	Methylthioribose-1-phosphate isomerase	0	0	0	0	0	0	0	0	0	0	0	0	0	0	0	0	0	0	0	0	0	0	0	0	0	0	0	0	0	0	0	0	0
IPR005252	Coenzyme A biosynthesis bifunctional protein CoaBC	0	0	0	0	0	0	0	0	0	0	1	1	1	1	1	1	1	1	1	1	0	1	1	1	1	1	1	1	0	1	1	1	0
IPR005255	PdxA family	0	0	0	1	0	0	1	0	0	0	1	0	0	0	0	0	0	0	0	0	0	0	0	0	0	0	0	0	0	0	1	0	0
IPR005256	Anthranilate synthase component I, PabB-like	0	0	0	0	0	0	0	0	0	0	0	0	0	0	0	0	0	0	0	0	0	0	0	0	0	1	0	0	0	0	0	0	0
IPR005259	Primosomal protein N'	0	0	0	0	0	0	0	0	0	0	1	1	1	1	1	1	1	1	1	1	0	1	1	1	1	1	1	1	1	1	1	1	0
IPR005263	4-hydroxy-tetrahydrodipicolinate synthase, DapA	0	0	0	0	0	0	0	0	0	0	1	0	0	1	1	1	0	1	1	1	0	1	1	1	1	1	0	0	0	0	1	1	0
IPR005264	N-acetylneuraminate lyase	0	0	0	0	0	0	0	0	0	0	0	0	0	0	0	0	0	0	0	0	0	1	0	0	1	0	0	0	0	0	0	0	0
IPR005269	Cytokinin riboside 5'-monophosphate phosphoribohydrolase LOG	0	0	0	0	0	0	0	0	0	0	10	1	1	1	1	1	0	0	0	0	1	0	0	1	0	0	1	0	0	0	0	0	0
IPR005279	Dipeptide/tripeptide permease	0	0	0	0	0	0	0	0	0	0	0	0	0	0	0	0	0	0	1	0	0	0	0	1	0	0	0	0	0	0	0	0	0
IPR005286	Cell division protein FtsE, ATP-binding	0	0	0	0	0	0	0	0	0	0	0	0	0	0	0	0	1	2	1	2	1	2	2	1	2	2	1	1	1	1	1	1	0
IPR005290	Ribosomal protein S15, bacterial-type	0	0	0	0	0	0	0	0	0	0	1	1	1	1	1	1	1	1	1	1	0	1	1	1	1	1	1	1	1	1	1	1	0
IPR005294	ATP synthase, F1 complex, alpha subunit	0	0	0	0	0	0	0	0	0	0	0	0	0	0	0	0	1	1	1	1	1	1	1	1	1	1	2	1	0	1	1	1	0
IPR005311	Penicillin-binding protein, dimerisation domain	2	2	2	2	2	2	2	2	2	2	2	2	2	2	2	2	2	3	3	3	3	3	3	3	3	3	2	2	2	2	2	2	6
IPR005320	Peptidase S51	0	0	0	0	0	0	0	0	0	0	0	0	0	0	0	0	0	0	1	0	1	0	0	3	0	0	0	0	0	0	0	0	1
IPR005321	Peptidase S58, DmpA	0	1	0	0	0	0	0	0	0	0	0	0	0	0	0	0	0	0	0	0	0	0	0	0	0	0	1	1	0	0	0	0	0
IPR005322	Peptidase C69, dipeptidase A	0	0	0	0	0	0	0	0	0	0	0	1	0	0	0	0	0	1	0	2	0	0	0	0	0	0	2	2	1	1	2	0	0
IPR005323	Pullulanase, carbohydrate-binding module 41	0	0	0	0	0	0	0	0	0	0	0	0	0	0	0	0	1	0	0	0	0	0	0	0	0	0	0	0	0	0	0	1	0
IPR005324	Ribosomal protein S5, C-terminal	1	1	1	1	1	1	1	1	1	1	1	1	1	1	1	1	1	1	1	1	1	1	1	1	1	1	1	1	1	1	1	1	1
IPR005325	Protein of unknown function DUF308, membrane	0	0	0	0	0	0	0	0	0	0	20	0	2	0	1	0	1	1	3	0	4	0	0	5	1	2	0	1	0	1	1	0	0
IPR005330	MHYT domain	0	0	0	0	0	0	0	0	0	0	0	0	0	0	0	0	0	0	1	0	0	0	0	0	0	0	0	0	0	0	0	0	3
IPR005335	Terminase small subunit	1	0	1	1	1	1	0	0	0	0	0	0	0	0	0	0	0	0	0	0	1	0	2	2	0	3	0	1	0	0	0	0	1
IPR005337	RapZ-like family	1	1	1	1	1	1	1	1	1	1	1	1	1	1	1	1	1	1	1	1	1	1	1	1	1	1	1	1	1	1	1	1	1
IPR005338	Anhydro-N-acetylmuramic acid kinase	0	0	0	0	0	0	0	0	0	0	0	0	0	0	0	0	0	0	0	0	0	0	1	1	1	1	1	0	0	0	0	0	0
IPR005358	Putative zinc- or iron-chelating domain containing protein	0	0	0	1	0	0	0	0	0	0	0	0	0	0	0	0	0	0	0	0	0	0	0	0	0	0	0	0	0	0	0	0	0
IPR005359	Protein with unknown function UPF0154	1	1	1	1	1	1	1	1	1	1	1	1	1	1	1	1	1	1	1	1	1	1	1	1	1	1	1	1	1	1	1	1	1
IPR005399	Potassium channel, voltage-dependent, beta subunit, KCNAB-related	0	0	0	0	0	0	0	0	0	0	0	0	0	0	0	0	0	0	0	0	0	0	0	0	0	0	0	0	0	0	0	0	0
IPR005471	Transcription regulator IclR, N-terminal	2	2	2	3	3	3	2	1	3	2	0	1	0	0	0	0	0	0	0	0	1	0	1	0	2	0	0	0	0	0	0	0	1
IPR005474	Transketolase, N-terminal	1	3	4	2	3	4	3	2	2	2	1	1	2	1	1	1	1	2	1	2	1	1	2	1	1	1	1	1	1	1	2	1	1
IPR005475	Transketolase-like, pyrimidine-binding domain	2	4	6	4	5	7	5	4	5	4	2	3	5	2	2	2	2	4	3	4	2	2	3	3	4	3	4	2	2	2	3	2	6
IPR005477	Deoxyxylulose-5-phosphate synthase	0	0	1	1	1	2	0	1	1	1	0	0	0	0	0	0	0	0	0	0	0	0	0	0	0	0	0	0	0	0	0	0	1
IPR005478	Transketolase, bacterial-like	0	0	0	0	0	0	0	0	0	0	1	1	2	1	1	1	1	2	1	2	1	1	2	1	1	1	1	1	1	1	2	1	0
IPR005479	Carbamoyl-phosphate synthetase large subunit-like, ATP-binding domain	6	6	7	7	6	7	7	1	5	6	3	1	3	3	2	3	2	3	3	3	1	3	3	3	2	3	1	1	0	1	2	3	7
IPR005480	Carbamoyl-phosphate synthetase, large subunit oligomerisation domain	2	2	2	1	2	3	3	0	0	2	1	1	1	1	0	1	1	1	1	1	0	1	1	1	0	1	0	0	0	0	0	0	2
IPR005481	Biotin carboxylase-like, N-terminal domain	2	2	2	2	2	2	2	1	2	2	2	0	2	2	2	2	1	2	2	2	1	2	2	2	2	2	1	1	0	1	2	3	3
IPR005482	Biotin carboxylase, C-terminal	2	2	2	2	2	2	2	1	2	2	2	0	2	2	2	2	1	2	2	2	1	2	2	2	2	2	1	1	0	1	2	3	3
IPR005483	Carbamoyl-phosphate synthase large subunit, CPSase domain	0	0	0	0	0	0	0	0	0	0	1	1	1	1	0	1	1	1	1	1	0	1	1	1	0	1	0	0	0	0	0	0	0
IPR005484	Ribosomal protein L18	1	1	1	1	1	1	1	1	1	1	1	1	1	1	1	1	1	1	1	1	1	1	1	1	1	1	1	1	1	1	1	1	1
IPR005486	Glucokinase regulatory protein, conserved site	0	0	0	0	0	0	0	0	0	0	0	0	1	1	0	1	1	1	1	1	1	1	1	2	1	1	1	0	1	0	0	1	0
IPR005488	N-acetylmuramic acid 6-phosphate etherase MurQ	0	0	0	0	0	0	0	0	0	0	0	0	1	1	0	1	1	1	1	1	1	1	1	2	1	1	1	0	1	0	0	1	0
IPR005490	L,D-transpeptidase catalytic domain	2	2	3	3	2	3	3	3	3	3	1	1	1	1	1	1	2	0	1	2	1	0	0	2	1	0	3	1	3	2	3	4	3
IPR005493	Ribonuclease E inhibitor RraA/RraA-like protein	0	1	1	1	1	1	1	0	0	1	0	0	0	0	0	0	0	0	0	0	0	0	0	0	0	0	0	0	1	0	0	0	0
IPR005501	LamB/YcsF/PxpA-like	0	0	0	0	0	0	0	0	0	0	0	0	0	0	0	0	0	0	0	0	0	0	0	0	0	0	0	0	0	0	0	1	1
IPR005502	ADP-ribosylation/Crystallin J1	0	0	1	1	0	1	1	1	1	0	1	2	0	0	1	0	0	0	0	0	0	0	0	0	0	0	1	0	0	0	0	0	0
IPR005503	Flagellar basal body-associated protein FliL	0	0	1	1	1	0	0	1	0	1	0	0	0	0	0	0	0	1	0	1	0	1	1	0	1	1	0	0	0	0	0	0	1
IPR005511	Senescence marker protein-30 (SMP-30)	0	0	0	0	0	0	0	0	0	0	0	0	0	0	0	0	0	0	0	0	0	0	0	0	0	0	0	0	0	0	0	0	0
IPR005517	Translation elongation factor EFG/EF2, domain IV	1	1	1	1	1	1	1	1	1	1	1	2	2	1	1	2	1	1	1	1	1	1	1	2	1	1	2	2	2	1	1	2	1
IPR005524	Predicted permease DUF318	1	1	1	1	1	1	1	1	1	1	0	0	0	0	0	0	0	1	0	0	0	0	0	0	0	1	0	0	0	0	0	0	1
IPR005526	Septum formation inhibitor MinC, C-terminal	0	0	0	0	0	0	0	0	0	0	0	0	0	0	0	0	0	1	1	1	0	1	1	1	1	1	0	0	0	0	0	0	1
IPR005531	Alkaline shock protein Asp23	2	2	2	2	2	2	2	2	2	2	5	2	2	4	6	4	3	2	3	2	2	2	2	2	2	2	4	4	2	2	2	2	2
IPR005532	Sulfatase-modifying factor enzyme	0	0	0	0	0	0	0	0	0	0	1	0	0	0	1	0	1	0	0	0	0	0	0	0	0	0	0	0	0	0	0	0	1
IPR005538	LrgA/CidA family	1	1	1	1	1	1	2	1	1	1	0	1	1	2	1	1	1	1	2	0	1	0	0	2	0	0	0	1	1	0	1	0	3
IPR005543	PASTA domain	5	5	5	5	5	5	5	5	5	5	2	2	2	2	2	2	1	2	2	2	1	2	2	2	2	2	1	1	1	1	1	1	6
IPR005548	Cell division protein FtsQ/DivIB	1	1	1	1	1	1	1	1	1	1	0	1	1	0	1	0	0	1	1	1	0	1	1	1	1	1	1	0	1	1	1	0	1
IPR005551	Apo-citrate lyase phosphoribosyl-dephospho-CoA transferase	2	1	2	2	2	2	3	2	2	2	1	0	0	0	1	0	1	0	0	0	0	0	0	0	1	1	0	0	0	0	0	1	0
IPR005560	Protein of unknown function DUF326	0	0	0	0	0	0	0	0	0	0	0	0	0	0	0	0	0	0	0	0	0	1	1	0	1	0	0	0	0	0	0	0	2
IPR005561	ANTAR domain	0	1	0	0	0	0	0	0	0	0	0	0	0	0	0	0	0	0	0	0	0	0	0	1	0	0	0	0	0	0	0	0	0
IPR005564	Major capsid protein GpE	0	0	0	1	0	0	0	0	0	0	0	0	0	0	0	0	0	0	0	0	0	0	0	0	1	1	0	1	0	0	0	0	0
IPR005580	DEAD box helicase DbpA/CsdA, RNA-binding domain	1	1	1	1	1	1	1	1	1	1	0	0	0	0	0	0	0	1	1	1	1	1	1	1	1	1	0	0	0	0	0	0	1
IPR005583	Peroxide stress protein YaaA	0	0	0	0	0	0	0	0	0	0	10	1	1	1	1	1	1	0	0	0	0	0	0	0	0	0	1	1	1	1	1	0	0
IPR005587	Uncharacterised protein family UPF0304, YfbU	1	0	0	0	0	0	0	0	0	0	0	0	0	0	0	0	0	0	0	0	0	0	1	0	0	0	0	0	0	0	0	0	0
IPR005593	Xylulose 5-phosphate/Fructose 6-phosphate phosphoketolase	1	2	1	1	0	1	1	1	1	2	0	2	1	0	1	0	0	0	0	0	0	0	0	0	0	0	1	0	0	0	1	1	0
IPR005624	Haem-degrading	0	1	2	2	1	0	1	0	1	0	0	0	0	0	0	0	0	1	0	1	0	0	0	0	0	0	0	0	0	0	0	0	0
IPR005627	Copper homeostasis protein CutC	1	1	1	1	1	1	2	1	1	1	0	0	0	0	0	0	1	1	1	1	0	1	1	1	1	1	1	0	0	0	1	1	0
IPR005639	Pesticidal crystal protein, N-terminal	0	0	0	0	0	0	0	0	0	0	0	0	0	0	0	0	0	0	0	0	1	0	0	0	0	0	0	0	0	0	0	0	0
IPR005646	Flagellar assembly protein A	0	0	0	0	0	0	0	0	0	0	0	0	0	0	0	0	0	0	0	0	0	0	1	0	0	0	0	0	0	0	0	0	0
IPR005648	Flagellar hook capping protein	0	0	0	0	1	0	0	0	0	0	0	0	0	0	0	0	0	0	0	0	0	0	0	0	0	0	0	0	0	0	0	0	1
IPR005650	BlaI transcriptional regulatory family	2	2	2	3	1	1	3	1	1	2	1	1	1	1	1	1	2	2	1	2	3	1	1	2	2	1	2	3	2	2	1	3	0
IPR005656	MmgE/PrpD	1	1	1	1	0	0	1	0	1	0	0	0	0	2	1	1	0	0	0	0	0	0	0	0	0	0	0	0	0	0	0	0	2
IPR005659	Chemoreceptor glutamine deamidase CheD	0	0	1	1	0	0	0	1	0	1	0	0	0	0	0	0	0	1	0	1	0	1	1	0	1	1	0	0	0	0	0	0	1
IPR005661	Na+-transporting methylmalonyl-CoA/oxaloacetate decarboxylase, beta subunit	2	2	3	3	3	2	3	1	3	3	1	0	0	0	1	0	1	1	0	1	0	0	1	0	2	2	1	0	0	0	0	1	0
IPR005662	GTP-binding protein Era	0	0	0	0	0	0	0	0	0	0	1	1	1	1	1	1	1	1	1	1	0	1	1	1	1	1	1	1	1	1	1	1	0
IPR005670	Phosphate transport system permease protein 1	0	0	0	0	0	0	0	0	0	0	1	1	1	1	1	1	1	3	2	3	2	3	3	2	3	3	1	1	1	1	1	1	0
IPR005671	2-isopropylmalate synthase, bacterial-type	0	0	0	0	0	0	0	0	0	0	1	0	0	0	1	0	0	0	1	0	1	0	0	1	0	0	0	0	0	0	1	0	0
IPR005672	Phosphate transport system permease protein PstA	0	0	0	0	0	0	0	0	0	0	1	1	1	1	1	1	1	2	1	2	1	2	2	1	2	2	1	1	1	1	1	1	0
IPR005674	CocE/Serine esterase	0	0	0	0	0	0	0	0	0	0	0	0	0	0	0	0	0	0	0	0	0	0	0	0	1	0	0	0	0	0	0	0	0
IPR005677	Fumarate hydratase, class II	0	0	0	0	0	0	0	0	0	0	0	0	0	0	0	0	0	0	0	0	0	0	0	1	0	0	0	1	0	1	0	0	0
IPR005679	Ribosomal protein S12, bacterial-type	0	0	0	0	0	0	0	0	0	0	1	1	1	1	1	1	1	1	1	1	1	1	1	2	1	1	1	1	1	1	1	1	0
IPR005697	Homoserine O-succinyltransferase MetA	1	1	1	1	1	1	1	0	1	1	1	1	1	1	1	1	1	0	0	0	0	0	0	1	0	0	0	0	0	0	1	0	1
IPR005702	Exopolysaccharide synthesis protein	0	0	0	0	0	0	0	0	0	0	2	1	2	1	1	2	1	2	2	2	1	2	1	2	2	2	0	1	0	0	1	1	0
IPR005704	Ribosomal protein S3, bacterial-type	0	0	0	0	0	0	0	0	0	0	1	1	1	1	1	1	1	1	1	1	1	1	1	1	1	1	1	1	1	1	1	1	0
IPR005706	Ribosomal protein S2, bacteria/mitochondria/plastid	0	0	0	0	0	0	0	0	0	0	1	1	1	1	1	1	1	1	1	1	1	1	1	1	1	1	1	1	1	1	1	1	0
IPR005709	Ribosomal protein S4, bacterial-type	0	0	0	0	0	0	0	0	0	0	1	1	1	1	1	1	1	1	1	1	0	1	1	1	1	1	1	1	1	1	1	1	0
IPR005712	Ribosomal protein S5, bacterial-type	0	0	0	0	0	0	0	0	0	0	1	1	1	1	1	1	1	1	1	1	1	1	1	1	1	1	1	1	1	1	1	1	0
IPR005714	ATPase, type III secretion system, FliI/YscN	0	0	0	0	0	0	0	0	0	0	0	0	0	0	0	0	0	1	0	1	0	1	1	0	1	1	0	0	0	0	0	0	0
IPR005715	Glutamate 5-kinase/delta-1-pyrroline-5-carboxylate synthase	0	0	0	0	0	0	0	0	0	0	1	1	1	1	1	1	0	1	1	1	1	1	1	1	1	1	1	0	0	0	1	1	0
IPR005717	Ribosomal protein S7, bacterial/organellar-type	0	0	0	0	0	0	0	0	0	0	1	1	1	1	1	1	1	1	1	1	1	1	1	2	1	1	1	1	1	1	1	1	0
IPR005720	Dihydroorotate dehydrogenase domain	1	1	1	1	1	1	1	1	1	1	2	1	2	1	0	1	1	1	1	1	1	1	1	1	1	1	0	0	1	0	1	1	1
IPR005722	ATP synthase, F1 complex, beta subunit	0	0	0	0	0	0	0	0	0	0	0	0	0	0	0	0	1	1	1	1	1	1	1	1	1	1	2	1	0	1	1	1	0
IPR005727	Ribosomal protein L22, bacterial/chloroplast-type	0	0	0	0	0	0	0	0	0	0	1	1	1	1	1	1	1	1	1	1	1	1	1	1	1	1	1	1	1	1	1	1	0
IPR005730	Carboxynorspermidine decarboxylase	0	0	0	0	0	0	0	0	0	0	0	0	0	0	0	0	0	0	0	0	0	0	0	0	0	0	0	0	0	0	0	1	0
IPR005732	Ribosomal protein S19, bacterial-type	0	0	0	0	0	0	0	0	0	0	1	1	1	1	1	1	1	1	1	1	1	1	1	1	1	1	1	1	1	1	1	1	0
IPR005733	DNA topoisomerase I, bacterial-type	0	0	0	0	0	0	0	0	0	0	1	1	1	1	1	1	1	1	1	1	0	1	1	1	1	1	1	1	1	1	1	1	0
IPR005735	Zinc finger, LSD1-type	0	0	0	0	0	0	0	0	0	0	0	0	0	0	0	0	0	0	0	0	0	0	0	0	0	0	0	0	0	0	0	0	0
IPR005738	DNA topoisomerase III	0	0	0	0	0	0	0	0	0	0	0	0	0	0	0	0	0	2	1	2	1	1	2	0	1	2	0	0	0	0	0	0	0
IPR005740	DNA topoisomerase 4 subunit B, Firmicutes/Mollicutes	0	0	0	0	0	0	0	0	0	0	1	1	1	1	1	1	1	1	1	1	0	1	1	1	1	1	1	1	1	1	1	1	0
IPR005741	DNA topoisomerase IV subunit A, Gram-positive	0	0	0	0	0	0	0	0	0	0	1	1	1	1	1	1	1	1	1	1	0	1	1	1	1	1	1	1	1	1	1	1	0
IPR005743	DNA gyrase, subunit A	0	0	0	0	0	0	0	0	0	0	1	1	1	1	1	1	1	1	1	1	1	1	1	1	1	1	1	1	1	1	1	1	0
IPR005744	Hly-III	0	0	0	0	0	0	0	0	0	0	1	0	1	1	1	1	1	1	1	1	0	1	1	1	2	1	1	1	0	1	1	1	0
IPR005745	Ribosomal protein L14P, bacterial-type	0	0	0	0	0	0	0	0	0	0	1	1	1	1	1	1	1	1	1	1	1	1	1	1	1	1	1	1	1	1	1	1	0
IPR005746	Thioredoxin	0	0	0	0	0	0	0	0	0	0	1	1	1	1	1	2	1	1	1	1	1	1	1	1	1	1	1	1	1	1	1	1	0
IPR005747	Endonuclease MutS2	0	0	0	0	0	0	0	0	0	0	1	1	1	1	1	1	1	1	1	1	1	1	1	1	1	1	1	1	1	1	1	1	0
IPR005748	DNA mismatch repair protein MutS	0	0	0	0	0	0	0	0	0	0	1	1	1	1	1	1	1	1	1	1	1	1	1	1	1	1	1	1	1	1	1	1	0
IPR005749	Ribosomal protein L15, bacterial-type	0	0	0	0	0	0	0	0	0	0	1	1	1	1	1	1	1	1	1	1	1	1	1	1	1	1	1	1	1	1	1	1	0
IPR005750	UDP-N-acetylglucosamine 1-carboxyvinyltransferase	0	0	0	0	0	0	0	0	0	0	2	2	2	2	2	2	2	2	2	2	2	2	2	2	2	2	2	2	2	2	2	2	0
IPR005751	ATP-dependent DNA helicase PcrA	0	0	0	0	0	0	0	0	0	0	0	0	0	0	0	0	1	1	1	1	1	1	1	1	1	1	1	1	1	0	1	0	0
IPR005754	Sortase family	0	2	1	3	1	5	0	2	2	4	2	2	1	1	1	1	1	1	7	1	2	1	0	7	0	2	1	1	1	1	1	2	2
IPR005758	UDP-N-acetylmuramate--L-alanine ligase	0	0	0	0	0	0	0	0	0	0	1	1	1	1	1	1	1	1	1	1	0	1	1	1	1	1	1	1	1	1	1	1	0
IPR005759	Endonuclease III	0	0	0	0	0	0	0	0	0	0	2	2	2	1	2	1	1	2	1	1	0	3	2	1	2	2	1	1	1	1	1	1	0
IPR005760	A/G-specific adenine glycosylase MutY	0	0	0	0	0	0	0	0	0	0	1	1	1	1	1	1	1	1	1	1	1	1	1	1	1	1	1	1	1	1	1	1	0
IPR005761	UDP-N-acetylmuramoylalanyl-D-glutamate-2,6-diaminopimelate ligase	0	0	0	0	0	0	0	0	0	0	1	1	1	2	1	2	1	2	1	1	1	2	2	2	1	3	1	1	1	1	1	1	0
IPR005762	UDP-N-acetylmuramoylalanine-D-glutamate ligase	0	0	0	0	0	0	0	0	0	0	1	1	1	1	1	1	1	1	1	1	0	1	1	1	1	1	1	1	1	1	1	1	0
IPR005763	L-fucose isomerase	0	0	0	0	0	0	0	0	0	0	0	0	0	0	0	0	1	0	0	0	0	0	0	0	0	0	0	0	0	0	0	0	0
IPR005764	Adenine phosphoribosyl transferase	0	0	0	0	0	0	0	0	0	0	1	1	1	1	1	1	1	1	1	1	1	1	1	1	1	1	1	1	1	1	1	1	0
IPR005765	Uracil phosphoribosyl transferase	0	0	0	0	0	0	0	0	0	0	1	1	1	1	1	1	1	1	1	1	1	1	1	1	1	1	1	1	1	1	1	1	0
IPR005769	ABC transporter, permease PhnE/PtxC	0	0	0	0	0	0	0	0	0	0	0	0	4	0	0	0	2	0	0	0	2	2	2	2	2	0	2	4	0	4	4	2	0
IPR005770	Phosphate/phosphite/phosphonate ABC transporter, periplasmic binding protein	0	0	0	0	0	0	0	0	0	0	0	0	1	0	0	0	0	0	0	0	1	0	0	2	1	0	0	1	0	1	1	0	0
IPR005771	UTP--glucose-1-phosphate uridylyltransferase, bacterial/archaeal-type	0	0	0	0	0	0	0	0	0	0	1	1	1	1	1	1	2	2	2	2	1	2	2	2	2	2	1	1	2	1	2	3	0
IPR005784	D-amino acid aminotransferase	0	0	0	0	0	0	0	0	0	0	0	0	0	0	0	0	0	1	1	1	0	1	1	1	1	1	0	0	0	0	0	0	0
IPR005786	Branched-chain amino acid aminotransferase II	0	0	0	0	0	0	0	0	0	0	1	1	1	2	1	2	1	1	1	1	1	1	1	1	1	1	0	0	0	0	2	0	0
IPR005790	DNA polymerase III, delta subunit	0	0	0	0	0	0	0	0	0	0	1	1	1	1	1	1	1	1	1	1	0	1	1	1	1	1	1	1	1	1	1	1	0
IPR005793	Formyl transferase, C-terminal	1	1	1	1	1	1	1	1	1	1	1	1	1	1	1	1	1	1	1	1	0	1	1	1	1	1	1	1	1	1	1	1	1
IPR005794	Methionyl-tRNA formyltransferase	0	0	0	0	0	0	0	0	0	0	1	1	1	1	1	1	1	1	1	1	0	1	1	1	1	1	1	1	1	1	1	1	0
IPR005801	ADC synthase	0	0	0	0	0	0	0	0	0	0	2	0	0	1	0	1	0	0	1	0	1	0	0	3	0	1	0	0	0	0	0	0	0
IPR005802	Aminodeoxychorismate synthase, component I	0	0	0	0	0	0	0	0	0	0	1	0	0	0	0	0	0	0	0	0	0	0	0	0	0	0	0	0	0	0	0	0	0
IPR005805	Rieske iron-sulphur protein, C-terminal	0	0	0	0	0	0	0	0	0	0	0	0	0	0	0	0	0	0	0	1	0	0	0	0	0	0	0	0	0	0	0	0	0
IPR005807	SecE subunit of protein translocation complex, bacterial-like	0	0	0	0	0	0	0	0	0	0	1	1	1	1	1	1	1	1	1	1	1	1	1	1	1	1	1	1	1	1	0	1	0
IPR005811	ATP-citrate lyase/succinyl-CoA ligase	0	0	0	3	1	3	0	1	1	0	0	0	0	0	0	1	0	0	1	1	1	0	0	1	0	0	0	0	1	0	1	0	2
IPR005813	Ribosomal protein L20	1	1	1	1	1	1	1	1	1	1	1	1	1	1	1	1	1	1	1	1	0	1	1	1	1	1	1	1	1	1	1	1	1
IPR005814	Aminotransferase class-III	1	2	4	3	2	3	2	3	3	4	2	0	0	1	0	1	0	3	2	0	3	3	3	3	2	3	0	0	0	0	0	0	8
IPR005815	Adenosylmethionine--8-amino-7-oxononanoate aminotransferase BioA	0	0	0	0	0	0	0	0	0	0	0	0	0	0	0	0	0	0	0	0	0	0	0	0	0	0	0	0	0	0	0	0	0
IPR005821	Ion transport domain	0	0	0	0	0	0	0	0	0	0	0	0	0	0	0	0	0	0	0	1	0	0	0	0	1	0	0	0	0	0	0	0	0
IPR005822	Ribosomal protein L13	1	1	1	1	1	1	1	1	1	1	1	1	1	1	1	1	1	1	1	1	1	1	1	1	1	1	1	1	1	1	1	1	1
IPR005823	Ribosomal protein L13, bacterial-type	0	0	0	0	0	0	0	0	0	0	1	1	1	1	1	1	1	1	1	1	1	1	1	1	1	1	1	1	1	1	1	1	0
IPR005824	KOW	1	1	1	1	1	1	1	1	1	1	2	2	2	1	2	2	2	2	2	2	2	2	2	2	2	2	2	2	2	2	2	2	2
IPR005825	Ribosomal protein L24/L26, conserved site	0	0	0	0	0	0	0	0	0	0	1	1	1	1	1	1	1	1	1	1	1	1	1	1	1	1	1	1	1	1	1	1	0
IPR005828	Major facilitator, sugar transporter-like	0	0	0	0	0	0	0	0	0	0	10	0	1	0	0	0	0	0	1	0	0	0	0	0	0	0	0	0	0	0	1	0	8
IPR005829	Sugar transporter, conserved site	0	0	0	0	0	0	0	0	0	0	0	0	1	0	1	0	1	0	4	0	4	0	0	3	1	0	0	1	0	0	1	0	0
IPR005835	Nucleotidyl transferase domain	6	10	5	7	3	7	7	2	8	6	5	3	4	5	5	7	7	7	3	5	4	6	5	4	6	6	1	4	2	5	4	7	9
IPR005836	ADP-glucose pyrophosphorylase, conserved site	0	0	0	0	0	0	0	0	0	0	1	0	1	1	1	1	1	1	0	1	0	1	1	0	1	1	0	1	0	1	1	1	0
IPR005837	Flagellar transport protein FliP	0	0	0	0	0	0	0	0	0	0	0	0	0	0	0	0	0	1	0	1	0	1	1	0	1	1	0	0	0	0	0	0	0
IPR005838	Type III secretion system inner membrane P protein	0	0	1	1	1	0	0	1	0	1	0	0	0	0	0	0	0	1	0	1	0	1	1	0	1	1	0	0	0	0	0	0	1
IPR005841	Alpha-D-phosphohexomutase superfamily	0	0	0	0	0	0	0	0	0	0	1	1	1	2	2	3	1	3	3	3	3	4	3	3	4	3	2	2	2	2	2	2	0
IPR005843	Alpha-D-phosphohexomutase, C-terminal	2	2	2	3	2	3	2	1	2	2	2	2	2	2	2	3	2	3	3	3	3	4	3	3	4	3	2	2	2	2	2	2	2
IPR005844	Alpha-D-phosphohexomutase, alpha/beta/alpha domain I	3	3	3	4	3	4	3	2	3	3	2	2	2	2	2	3	2	3	3	3	3	4	3	3	4	3	2	2	2	2	2	2	2
IPR005845	Alpha-D-phosphohexomutase, alpha/beta/alpha domain II	3	3	3	4	3	4	3	2	3	3	2	2	2	2	2	3	2	3	3	3	3	4	3	3	4	3	2	2	2	2	2	2	2
IPR005846	Alpha-D-phosphohexomutase, alpha/beta/alpha domain III	3	3	3	4	3	4	3	2	3	3	2	2	2	2	2	3	2	3	3	3	3	4	3	3	4	3	2	2	2	2	2	2	2
IPR005848	Urease, alpha subunit	0	0	0	0	0	0	0	0	0	0	0	0	0	0	1	0	0	0	0	0	0	0	0	0	0	0	0	0	0	0	0	0	0
IPR005849	Galactose-1-phosphate uridyl transferase, N-terminal	2	2	2	2	2	2	2	2	1	2	0	0	0	1	0	1	1	0	0	0	1	1	1	0	1	1	0	1	1	1	0	1	1
IPR005850	Galactose-1-phosphate uridyl transferase, C-terminal	2	2	2	2	2	2	2	2	1	2	0	0	0	1	0	1	1	0	0	0	1	1	1	0	1	1	0	1	1	1	0	1	1
IPR005854	Amidophosphoribosyltransferase	0	0	0	0	0	0	0	0	0	0	1	1	1	0	0	0	1	1	1	0	1	1	0	1	0	1	0	1	0	0	1	0	0
IPR005855	Glucosamine-fructose-6-phosphate aminotransferase, isomerising	0	0	0	0	0	0	0	0	0	0	1	1	1	1	1	1	1	1	1	1	1	1	1	1	1	1	1	1	0	1	1	1	0
IPR005856	Cysteine synthase	0	0	0	0	0	0	0	0	0	0	1	1	1	1	2	1	1	1	1	1	1	1	1	1	1	1	1	0	0	1	2	1	0
IPR005859	Cysteine synthase CysK	0	0	0	0	0	0	0	0	0	0	1	1	1	1	2	1	0	1	1	1	1	1	1	1	1	1	1	0	0	0	2	1	0
IPR005863	UDP-N-acetylmuramoyl-tripeptide--D-alanyl-D-alanine ligase	0	0	0	0	0	0	0	0	0	0	1	1	1	1	1	1	1	1	1	1	1	1	1	1	1	1	1	1	1	1	1	1	0
IPR005864	ATP synthase, F0 complex, subunit b, bacterial	0	0	0	0	0	0	0	0	0	0	0	0	0	0	0	0	1	1	1	1	1	1	1	1	1	1	1	1	0	1	1	1	0
IPR005875	Phosphoribosylaminoimidazole carboxylase, ATPase subunit	0	0	0	0	0	0	0	0	0	0	1	1	1	0	0	0	0	2	1	1	1	2	1	1	1	2	0	1	0	0	1	0	0
IPR005876	Cobalt transport protein ATP-binding subunit	0	0	0	0	0	0	0	0	0	0	0	0	1	0	0	0	0	0	0	0	0	0	0	0	0	0	0	0	0	0	0	0	0
IPR005877	YSIRK Gram-positive signal peptide	0	0	0	0	0	0	0	0	0	0	70	10	5	1	7	0	10	0	0	0	0	0	0	0	0	0	2	5	3	6	3	4	0
IPR005878	Ribosomal protein L1, bacterial-type	0	0	0	0	0	0	0	0	0	0	1	1	1	1	1	1	1	1	1	1	1	1	1	1	1	1	1	1	1	1	1	1	0
IPR005880	Ribosomal protein L2, bacterial/organellar-type	0	0	0	0	0	0	0	0	0	0	1	1	1	1	1	1	1	1	1	1	1	1	1	1	1	1	1	1	1	1	1	1	0
IPR005881	Serine O-acetyltransferase	0	0	0	0	0	0	0	0	0	0	1	0	0	0	1	0	0	1	1	1	1	1	1	1	1	1	0	0	0	0	1	1	0
IPR005882	Bifunctional UDP-N-acetylglucosamine pyrophosphorylase/glucosamine-1-phosphate N-acetyltransferase	0	0	0	0	0	0	0	0	0	0	1	1	1	1	1	1	1	1	1	1	1	1	1	1	1	1	1	1	1	1	1	1	0
IPR005886	UDP-glucose 4-epimerase	0	0	0	0	0	0	0	0	0	0	1	1	1	1	1	1	1	1	1	1	1	2	2	1	2	2	1	1	2	2	1	1	0
IPR005887	Alpha-1,2-mannosidase, putative	0	0	0	0	0	0	0	0	0	0	0	0	0	0	0	0	1	0	1	0	1	0	0	1	1	0	0	0	0	0	0	1	0
IPR005888	dTDP-glucose 4,6-dehydratase	0	0	0	0	0	0	0	0	0	0	0	0	0	0	0	0	0	2	0	1	1	1	0	1	1	1	0	0	0	0	0	1	0
IPR005892	Glycine betaine transport ATP-binding subunit	0	0	0	0	0	0	0	0	0	0	2	0	2	2	2	2	0	2	2	2	1	2	2	2	2	2	1	0	0	0	2	0	0
IPR005893	Spermidine/putrescine ABC transporter, ATP-binding subunit	0	0	0	0	0	0	0	0	0	0	0	1	0	0	0	0	1	1	1	1	1	1	1	2	1	1	1	1	1	1	1	1	0
IPR005894	Daunorubicin resistance ABC transporter ATP-binding subunit DrrA	0	0	0	0	0	0	0	0	0	0	0	0	0	0	0	0	0	1	0	1	0	0	0	0	1	1	0	0	0	0	0	0	0
IPR005897	Peptidase C39, ABC-type bacteriocin transporter	0	0	0	0	0	0	0	0	0	0	0	0	0	0	1	0	0	0	0	0	0	0	0	0	0	0	0	0	0	0	0	0	0
IPR005899	Sodium ion-translocating decarboxylase	1	1	1	1	1	1	1	0	1	1	0	0	0	0	0	0	1	0	0	1	0	0	0	0	2	0	1	0	0	0	0	1	0
IPR005904	Hypoxanthine phosphoribosyl transferase	0	0	0	0	0	0	0	0	0	0	2	2	2	1	2	1	1	1	2	1	2	1	1	2	1	1	1	1	1	1	2	1	0
IPR005905	D-alanine--D-alanine ligase	0	0	0	0	0	0	0	0	0	0	1	1	1	1	1	1	1	1	1	1	2	1	1	2	1	1	1	1	1	1	1	1	0
IPR005907	Glucose-1-phosphate thymidylyltransferase, short form	0	0	0	0	0	0	0	0	0	0	0	0	0	0	0	0	0	2	0	0	1	0	0	1	1	1	0	0	0	0	0	0	0
IPR005911	Protein YhcC-like	0	0	0	0	0	0	0	0	0	0	0	0	0	0	0	0	0	0	1	0	0	0	0	1	0	0	0	0	0	0	0	0	0
IPR005913	dTDP-4-dehydrorhamnose reductase family	0	0	0	0	0	0	0	0	0	0	0	0	0	0	0	0	0	2	0	0	1	0	0	1	1	1	0	0	0	0	0	0	0
IPR005917	Phosphomevalonate kinase, bacteria	0	0	0	0	0	0	0	0	0	0	1	1	1	1	1	1	1	1	1	1	1	1	1	1	1	1	1	1	1	1	1	1	0
IPR005925	Agmatinase-related	0	0	0	0	0	0	0	0	0	0	0	0	0	0	0	0	0	0	0	0	0	0	0	0	0	0	0	0	0	0	0	1	0
IPR005926	Tagatose-6-phosphate kinase	0	0	0	0	0	0	0	0	0	0	0	0	0	1	0	1	0	0	0	0	0	0	0	1	1	0	0	0	0	0	0	0	0
IPR005927	Tagatose 1,6-diphosphate aldolase	0	0	0	0	0	0	0	0	0	0	0	0	0	1	0	1	1	0	0	0	3	0	1	1	1	0	0	0	0	0	0	1	0
IPR005928	6-phospho-beta-galactosidase	0	0	0	0	0	0	0	0	0	0	0	0	0	0	0	0	0	0	0	0	1	0	0	0	0	0	0	0	0	0	0	0	0
IPR005929	Ribulokinase	0	0	0	0	0	0	0	0	0	0	0	0	0	0	0	0	0	0	0	0	0	0	0	0	0	0	0	0	1	0	0	0	0
IPR005930	Pyruvate carboxylase	0	0	0	0	0	0	0	0	0	0	1	0	1	1	1	1	0	1	1	1	0	1	1	1	1	1	1	1	0	1	1	1	0
IPR005936	Peptidase, FtsH	0	0	0	0	0	0	0	0	0	0	1	1	1	2	1	2	1	1	1	1	1	1	1	1	1	1	1	1	1	1	1	1	0
IPR005940	Anthranilate phosphoribosyl transferase	0	0	0	0	0	0	0	0	0	0	1	0	1	1	0	1	0	0	0	0	0	0	0	1	0	1	0	0	0	0	1	0	0
IPR005944	Proline iminopeptidase	0	0	0	0	0	0	0	0	0	0	0	1	1	0	0	0	1	0	0	0	0	0	0	0	0	0	1	1	0	0	0	1	0
IPR005946	Ribose-phosphate pyrophosphokinase	1	1	1	1	1	1	1	1	1	1	1	1	1	1	1	1	1	1	2	1	2	1	1	2	1	1	1	1	1	1	2	1	1
IPR005949	Formate acetyltransferase	0	0	0	0	0	0	0	0	0	0	1	0	0	1	1	0	1	1	1	1	0	1	1	1	1	1	1	1	1	1	1	1	0
IPR005950	Molybdate ABC transporter, substrate-binding protein	0	0	0	0	0	0	0	0	0	0	0	0	0	0	0	0	0	0	0	0	0	0	0	0	0	0	0	0	0	0	1	0	0
IPR005952	Phosphoglycerate mutase 1	0	0	0	0	0	0	0	0	0	0	2	3	2	1	1	1	1	0	1	1	1	1	1	1	1	1	0	1	0	0	1	0	0
IPR005953	ATP synthase, F0 complex, subunit C, bacterial/chloroplast	0	0	0	0	0	0	0	0	0	0	0	0	0	0	0	0	1	1	1	1	1	1	1	1	1	1	2	1	0	1	1	1	0
IPR005982	Thioredoxin reductase	0	0	0	0	0	0	0	0	0	0	1	1	1	1	1	1	1	1	1	1	1	1	1	1	1	1	1	1	1	1	1	1	0
IPR005986	Aspartate-semialdehyde dehydrogenase, beta-type	0	0	0	0	0	0	0	0	0	0	1	1	1	1	1	1	1	1	1	1	0	1	1	1	1	1	0	0	0	0	1	1	0
IPR005990	Inosine-5'-monophosphate dehydrogenase	0	0	0	0	0	0	0	0	0	0	1	1	1	1	0	1	1	1	1	1	1	1	1	1	1	1	1	1	1	0	1	1	0
IPR005994	Guanosine monophosphate reductase, type2	0	0	0	0	0	0	0	0	0	0	1	1	1	1	1	1	0	1	0	1	0	1	1	0	1	1	1	1	1	1	1	1	0
IPR005995	Phosphoglycerate mutase, 2,3-bisphosphoglycerate-independent	0	0	0	0	0	0	0	0	0	0	0	0	0	1	1	1	1	1	1	1	1	1	1	1	1	1	1	0	1	1	1	1	0
IPR005996	Ribosomal protein L30, bacterial-type	0	0	0	0	0	0	0	0	0	0	1	1	1	1	1	1	1	1	1	1	1	1	1	1	1	1	1	1	1	1	1	1	0
IPR005999	Glycerol kinase	0	0	0	0	0	0	0	0	0	0	1	1	1	1	1	1	0	3	1	3	0	3	3	2	1	3	1	0	1	0	0	0	0
IPR006000	Xylulokinase	0	0	0	0	0	0	0	0	0	0	0	0	0	0	0	0	0	0	0	0	1	0	0	0	0	0	0	0	0	0	0	1	0
IPR006002	Gluconate kinase	0	0	0	0	0	0	0	0	0	0	0	0	0	0	0	0	0	0	1	0	1	0	0	1	1	0	0	0	0	0	0	0	0
IPR006005	Glutamate synthase, NADH/NADPH, small subunit 1	0	0	0	0	0	0	0	0	0	0	0	0	0	0	0	0	0	0	0	0	0	0	0	0	0	0	0	0	0	0	0	0	0
IPR006009	N-acetylglucosaminyltransferase, MurG	0	0	0	0	0	0	0	0	0	0	1	1	1	1	1	1	1	1	1	1	0	1	1	1	1	1	1	1	1	1	1	0	0
IPR006015	Universal stress protein A family	0	0	0	0	0	0	0	0	0	0	3	3	3	3	2	3	0	2	4	3	2	2	2	8	2	2	0	0	0	0	1	0	0
IPR006016	UspA	3	3	3	4	5	3	3	4	4	3	3	3	3	3	2	3	0	2	4	3	2	2	2	9	2	2	0	0	0	0	1	0	2
IPR006027	NusB/RsmB/TIM44	2	2	2	2	2	2	2	2	2	2	2	2	2	2	2	2	2	2	2	2	1	2	2	2	2	2	2	2	2	2	2	2	2
IPR006032	Ribosomal protein S12/S23	1	1	1	1	1	1	1	1	1	1	1	1	1	1	1	1	1	1	1	1	1	1	1	2	1	1	1	1	1	1	1	1	1
IPR006033	Type I L-asparaginase family	0	0	0	0	0	0	0	0	0	0	0	0	0	0	0	0	0	0	0	0	0	0	0	0	0	0	0	0	0	0	0	0	0
IPR006034	Asparaginase/glutaminase-like	1	1	1	1	1	1	1	1	1	1	1	0	1	1	0	1	1	1	1	1	1	1	1	1	1	1	1	1	1	1	2	0	2
IPR006035	Ureohydrolase	1	1	1	1	1	1	1	0	1	1	0	0	0	0	1	0	0	0	0	0	0	0	0	0	0	0	0	0	0	0	0	1	3
IPR006036	Potassium uptake protein TrkA	0	0	0	0	0	0	0	0	0	0	2	0	0	1	2	1	0	0	0	1	0	0	0	0	1	0	1	1	1	2	1	0	0
IPR006037	Regulator of K+ conductance, C-terminal	4	4	2	2	1	2	2	1	1	2	4	1	2	2	3	2	2	4	1	3	1	3	3	1	3	4	4	2	2	2	5	1	5
IPR006042	Xanthine/uracil permease	0	0	0	0	0	0	0	0	0	0	2	0	1	2	1	2	1	3	2	3	1	2	3	2	2	3	1	2	2	2	1	2	0
IPR006043	Xanthine/uracil/vitamin C permease	5	5	5	5	4	4	5	3	4	6	3	2	2	3	2	3	3	6	4	6	1	4	6	4	6	6	2	3	3	3	2	4	7
IPR006045	Cupin 1	0	0	0	0	0	0	0	0	0	0	0	0	0	0	0	0	0	0	0	0	0	0	0	0	0	1	0	0	0	0	0	0	4
IPR006046	Alpha amylase	0	0	0	0	0	0	0	0	0	0	0	0	0	0	1	1	0	0	0	0	0	0	0	0	0	0	0	0	0	0	0	0	0
IPR006047	Glycosyl hydrolase, family 13, catalytic domain	15	14	15	15	14	17	16	5	15	14	5	3	5	8	5	8	7	8	6	10	8	10	8	4	9	9	4	2	1	4	4	8	9
IPR006048	Alpha-amylase/branching enzyme, C-terminal all beta	1	1	1	1	1	1	1	0	1	1	1	0	1	1	1	1	1	1	0	1	0	1	1	0	1	1	0	1	0	1	1	1	1
IPR006050	DNA photolyase, N-terminal	1	1	1	1	1	1	1	1	1	1	0	0	0	0	0	0	0	1	1	1	1	0	0	2	0	1	0	0	0	0	0	0	0
IPR006054	DNA polymerase III epsilon subunit, exonuclease domain	0	0	0	0	0	0	0	0	0	0	3	5	2	3	3	3	2	2	2	2	1	2	2	2	2	3	2	3	3	1	2	1	0
IPR006056	RidA family	0	0	0	0	0	0	0	0	0	0	1	0	0	1	2	1	1	2	1	2	1	0	0	2	1	1	1	1	1	1	2	1	0
IPR006058	2Fe-2S ferredoxin, iron-sulphur binding site	0	0	0	0	0	0	0	0	0	0	0	0	0	0	0	0	0	0	0	0	0	0	0	0	0	0	0	0	0	0	0	0	0
IPR006059	Bacterial extracellular solute-binding protein	2	3	2	2	2	4	3	2	3	2	0	0	0	1	0	0	1	1	0	0	6	2	2	1	1	0	1	2	0	1	0	2	4
IPR006060	Maltose/Cyclodextrin ABC transporter, substrate-binding protein	0	0	0	0	0	0	0	0	0	0	0	1	0	1	0	1	1	2	1	1	1	2	2	1	2	2	1	0	0	0	0	1	0
IPR006061	Solute-binding family 1, conserved site	0	0	0	0	0	0	0	0	0	0	0	0	0	0	0	0	1	0	1	1	1	2	0	2	2	0	1	0	0	1	0	2	0
IPR006062	Histidine biosynthesis	2	2	2	2	2	2	2	0	2	2	0	0	0	2	0	2	0	2	0	2	0	0	0	0	0	2	0	0	0	0	0	0	2
IPR006063	Phosphoribosylformimino-5-aminoimidazole carboxamide ribotide isomerase HisA	0	0	0	0	0	0	0	0	0	0	0	0	0	0	0	0	0	1	0	0	0	0	0	0	0	1	0	0	0	0	0	0	0
IPR006066	Nitrite/sulphite reductase iron-sulphur/sirohaem-binding site	0	0	0	0	0	0	0	0	0	0	0	0	0	0	0	0	0	0	0	0	1	0	0	0	0	0	0	0	0	0	0	0	0
IPR006067	Nitrite/sulphite reductase 4Fe-4S domain	1	0	1	1	0	0	1	1	1	1	0	0	0	0	0	0	0	0	0	0	1	0	0	0	0	0	0	0	0	0	0	0	3
IPR006068	Cation-transporting P-type ATPase, C-terminal	3	3	4	4	5	6	4	1	4	4	1	2	2	3	1	3	2	4	4	3	3	4	4	8	3	5	1	1	1	1	1	1	1
IPR006070	YrdC-like domain	1	1	1	1	1	1	1	0	1	1	2	1	1	1	2	1	1	1	1	1	1	1	1	1	1	1	1	1	1	1	2	1	1
IPR006073	GTP binding domain	13	11	13	11	12	11	12	10	12	11	11	9	10	10	9	10	10	11	9	11	6	10	11	10	10	10	10	10	9	10	10	10	10
IPR006074	GTP1/OBG, conserved site	0	0	0	0	0	0	0	0	0	0	1	1	1	1	1	1	1	1	1	1	1	1	1	1	1	1	1	0	1	1	0	1	0
IPR006075	Aspartyl/Glutamyl-tRNA(Gln) amidotransferase, subunit B/E, catalytic	1	1	1	1	1	1	1	1	1	1	1	1	1	1	1	1	1	1	1	1	1	1	1	1	1	1	1	1	1	1	1	1	1
IPR006076	FAD dependent oxidoreductase	1	1	1	1	2	1	1	0	2	1	2	2	2	2	2	2	1	2	2	3	1	2	2	3	2	2	1	1	1	1	2	2	4
IPR006083	Phosphoribulokinase/uridine kinase	3	3	3	4	4	4	4	3	4	3	2	1	1	2	2	2	2	3	2	2	1	3	3	2	2	2	2	2	1	2	2	2	2
IPR006089	Acyl-CoA dehydrogenase, conserved site	0	0	0	0	0	0	0	0	0	0	0	0	1	1	0	0	0	3	0	0	0	0	3	0	0	3	3	0	0	0	0	1	0
IPR006091	Acyl-CoA oxidase/dehydrogenase, central domain	0	0	0	0	0	0	0	0	0	0	0	0	1	2	0	1	0	4	0	0	0	1	4	0	0	5	4	2	1	2	1	3	5
IPR006094	FAD linked oxidase, N-terminal	1	1	1	1	2	1	1	0	1	1	1	1	2	2	3	2	1	1	1	1	4	2	2	1	3	1	1	1	1	1	1	1	5
IPR006095	Glutamate/phenylalanine/leucine/valine dehydrogenase	0	0	0	0	0	0	0	0	0	0	1	1	1	1	1	1	0	1	1	1	0	1	1	1	1	1	1	1	0	1	1	1	0
IPR006096	Glutamate/phenylalanine/leucine/valine dehydrogenase, C-terminal	1	1	1	1	1	1	1	1	1	1	1	1	1	1	1	1	0	1	1	1	0	1	1	1	1	1	1	1	0	1	1	1	4
IPR006097	Glutamate/phenylalanine/leucine/valine dehydrogenase, dimerisation domain	1	1	1	1	1	1	1	1	1	1	1	1	1	1	1	1	0	1	1	1	0	1	1	1	1	1	1	1	0	1	1	1	3
IPR006101	Glycoside hydrolase, family 2	0	0	0	0	0	0	0	0	0	0	0	0	1	0	0	0	2	0	0	0	0	1	1	0	2	0	0	1	0	0	0	2	0
IPR006102	Glycoside hydrolase, family 2, immunoglobulin-like beta-sandwich	0	2	2	2	1	3	3	3	3	1	0	0	1	0	0	0	2	0	0	0	1	1	1	0	2	0	0	1	0	0	0	2	0
IPR006103	Glycoside hydrolase family 2, catalytic domain	1	3	2	2	1	3	3	3	3	2	0	0	1	0	0	0	2	0	0	0	1	1	1	0	2	0	0	1	0	0	0	2	0
IPR006104	Glycosyl hydrolases family 2, sugar binding domain	0	2	2	2	1	3	3	3	3	1	0	0	1	0	0	0	2	0	0	0	1	1	1	0	2	0	0	1	0	0	0	2	0
IPR006108	3-hydroxyacyl-CoA dehydrogenase, C-terminal	0	0	0	0	0	0	0	0	0	0	10	0	1	0	0	0	0	2	0	0	1	0	2	0	0	2	4	0	0	0	1	3	3
IPR006109	Glycerol-3-phosphate dehydrogenase, NAD-dependent, C-terminal	1	1	1	1	1	1	1	1	1	1	1	1	1	1	1	1	1	1	1	1	1	1	1	1	1	1	1	1	1	1	1	1	1
IPR006110	RNA polymerase, subunit omega/K/RPB6	1	1	1	1	1	1	1	1	1	1	1	1	1	1	1	1	1	1	1	1	0	1	1	1	1	1	1	1	1	1	1	1	1
IPR006113	6-phosphogluconate dehydrogenase, decarboxylating	0	0	0	0	0	0	0	0	0	0	0	1	2	1	1	1	1	1	1	1	1	1	1	1	1	1	1	1	0	1	0	1	0
IPR006114	6-phosphogluconate dehydrogenase, C-terminal	1	1	1	1	3	1	1	1	1	1	0	1	3	4	1	2	1	2	2	2	2	2	2	2	1	2	1	1	0	1	0	1	3
IPR006115	6-phosphogluconate dehydrogenase, NADP-binding	2	2	2	2	3	2	2	2	3	2	1	1	4	4	1	2	2	3	3	3	2	3	3	3	2	3	2	1	0	2	0	1	6
IPR006118	Recombinase, conserved site	0	0	0	0	0	0	0	0	0	0	0	1	0	0	0	1	1	0	5	2	0	0	2	4	1	1	0	0	0	0	1	1	0
IPR006119	Resolvase, N-terminal catalytic domain	4	3	6	4	2	3	4	3	4	3	0	1	3	0	0	0	1	0	5	5	1	0	3	6	1	1	3	0	3	0	6	1	4
IPR006120	Resolvase, HTH domain	4	6	1	1	0	2	3	0	2	1	0	0	0	0	0	0	0	0	2	4	0	0	0	3	0	1	0	0	0	0	0	1	0
IPR006121	Heavy metal-associated domain, HMA	15	11	9	13	5	5	14	5	5	10	2	0	0	3	1	5	3	9	4	6	2	6	5	6	3	9	3	4	6	4	2	7	4
IPR006122	Heavy metal-associated domain, copper ion-binding	0	0	0	0	0	0	0	0	0	0	1	0	0	1	1	1	1	2	1	1	1	1	1	2	1	1	1	0	0	1	1	2	0
IPR006124	Metalloenzyme	2	2	2	3	2	2	3	2	2	3	0	1	0	1	1	1	2	3	2	3	1	2	2	3	2	3	2	2	2	2	2	3	2
IPR006127	Periplasmic solute binding protein, ZnuA-like	3	3	3	3	2	4	3	1	3	3	3	1	2	3	2	3	2	4	3	3	2	3	3	3	2	3	2	2	3	2	3	4	2
IPR006128	Adhesion lipoprotein	0	0	0	0	0	0	0	0	0	0	3	1	1	3	2	3	1	4	3	3	2	3	3	3	2	3	2	2	3	2	3	4	0
IPR006129	Adhesin B	0	0	0	0	0	0	0	0	0	0	3	1	1	2	2	2	2	4	3	3	2	3	3	3	2	3	2	2	2	2	3	3	0
IPR006130	Aspartate/ornithine carbamoyltransferase	0	0	0	0	0	0	0	0	0	0	4	1	2	2	0	2	1	3	2	3	2	3	3	4	3	3	1	1	2	1	2	0	0
IPR006131	Aspartate/ornithine carbamoyltransferase, Asp/Orn-binding domain	2	2	2	2	2	2	2	1	2	2	4	1	2	2	0	2	1	3	2	3	2	3	3	3	2	3	1	1	2	1	2	0	2
IPR006132	Aspartate/ornithine carbamoyltransferase, carbamoyl-P binding	2	2	2	2	2	2	2	1	2	2	4	1	2	2	0	2	1	3	2	3	2	3	3	3	2	3	1	1	2	1	2	0	2
IPR006135	Type III secretion system substrate exporter	0	0	1	1	1	0	0	1	0	1	0	0	0	0	0	0	0	1	0	1	0	1	1	0	1	1	0	0	0	0	0	0	2
IPR006136	Flagellar biosynthetic protein FlhB	0	0	0	0	0	0	0	0	0	0	0	0	0	0	0	0	0	1	0	1	0	1	1	0	1	1	0	0	0	0	0	0	0
IPR006139	D-isomer specific 2-hydroxyacid dehydrogenase, catalytic domain	4	4	5	5	5	4	4	2	7	4	1	4	7	2	4	2	1	2	4	3	4	3	2	3	3	4	2	1	1	1	4	5	3
IPR006140	D-isomer specific 2-hydroxyacid dehydrogenase, NAD-binding domain	4	4	5	5	5	4	4	3	7	5	2	5	9	3	4	3	2	2	4	3	4	3	2	3	3	4	2	2	1	1	5	5	4
IPR006143	RND efflux pump, membrane fusion protein	0	0	0	0	0	0	0	0	0	0	0	0	0	0	0	0	0	0	0	0	0	0	0	0	0	0	0	0	0	0	0	0	0
IPR006145	Pseudouridine synthase, RsuA/RluA	7	7	7	7	6	7	6	7	7	7	6	4	6	6	6	6	5	6	5	5	1	6	6	5	5	6	5	5	5	4	5	6	5
IPR006146	5'-Nucleotidase, conserved site	0	0	0	0	0	0	0	0	0	0	10	0	1	1	0	1	2	0	2	1	1	1	1	3	2	0	2	0	1	2	2	1	0
IPR006148	Glucosamine/galactosamine-6-phosphate isomerase	1	1	1	1	1	1	1	0	1	1	1	0	1	1	1	1	1	1	2	3	2	1	1	2	3	1	1	1	1	1	1	1	2
IPR006151	Quinate/shikimate 5-dehydrogenase/glutamyl-tRNA reductase	0	0	0	0	0	0	0	0	0	0	0	0	0	0	0	0	0	1	1	0	1	1	1	1	0	1	0	0	0	0	0	0	2
IPR006153	Cation/H+ exchanger	1	1	1	1	2	1	1	1	1	1	2	0	2	1	1	1	0	1	3	2	4	0	1	5	3	1	3	1	3	1	2	1	3
IPR006156	Dihydroneopterin aldolase	0	0	0	0	0	0	0	0	0	0	1	0	0	1	0	1	0	0	0	0	1	0	0	0	0	0	0	1	1	1	0	0	0
IPR006157	Dihydroneopterin aldolase/epimerase domain	1	1	1	1	1	1	1	1	1	1	1	0	0	1	0	1	0	0	0	0	1	0	0	0	0	0	0	1	1	1	0	0	1
IPR006158	Cobalamin (vitamin B12)-binding domain	1	1	1	1	1	1	1	1	1	1	1	1	0	0	0	0	0	0	0	0	0	0	0	0	0	0	0	1	1	0	0	0	0
IPR006160	Short chain fatty acid transporter AtoE	0	0	0	0	0	0	0	0	0	0	0	0	0	0	0	0	0	0	0	0	0	0	0	0	0	0	1	0	0	0	0	0	0
IPR006162	Phosphopantetheine attachment site	0	0	0	0	0	0	0	0	0	0	1	0	1	1	1	1	0	1	1	1	0	1	1	2	1	1	1	0	1	0	1	1	0
IPR006168	Glycerol-3-phosphate dehydrogenase, NAD-dependent	0	0	0	0	0	0	0	0	0	0	1	1	1	1	1	2	1	1	1	1	1	1	1	1	1	1	1	1	1	1	1	1	0
IPR006169	GTP1/OBG domain	1	1	1	1	1	1	1	1	1	1	1	1	1	1	1	1	1	1	1	1	1	1	1	1	1	1	1	1	1	1	1	1	1
IPR006171	TOPRIM domain	8	8	8	7	7	8	8	4	8	8	6	7	7	6	6	6	6	8	7	8	4	8	8	7	7	8	6	6	6	6	6	6	7
IPR006175	YjgF/YER057c/UK114 family	2	2	1	5	5	5	2	0	1	2	1	0	0	1	2	1	1	2	2	2	1	0	0	3	1	1	1	1	1	1	2	1	1
IPR006176	3-hydroxyacyl-CoA dehydrogenase, NAD binding	0	0	0	0	0	0	0	0	0	0	10	0	1	0	0	0	0	2	0	0	1	0	2	0	0	2	4	0	0	0	1	3	2
IPR006179	5'-Nucleotidase/apyrase	0	0	0	0	0	0	0	0	0	0	1	0	1	3	1	3	2	1	3	2	2	2	2	5	4	1	2	2	1	2	3	1	0
IPR006180	3-hydroxyacyl-CoA dehydrogenase, conserved site	0	0	0	0	0	0	0	0	0	0	0	0	0	0	0	0	0	1	0	0	0	0	1	0	0	1	3	0	0	0	0	0	0
IPR006182	Secretory protein YscJ/FliF	0	0	1	1	1	0	0	1	0	1	0	0	0	0	0	0	0	1	0	1	0	1	1	0	1	1	0	0	0	0	0	0	1
IPR006183	6-phosphogluconate dehydrogenase	0	0	0	0	0	0	0	0	0	0	0	1	3	4	1	2	1	2	2	2	2	2	2	2	1	2	1	1	0	1	0	1	0
IPR006184	6-phosphogluconate-binding site	0	0	0	0	0	0	0	0	0	0	0	1	1	1	1	1	1	1	1	1	1	1	1	1	1	1	1	1	0	1	0	1	0
IPR006186	Serine/threonine-specific protein phosphatase/bis(5-nucleosyl)-tetraphosphatase	0	0	0	0	0	0	0	0	0	0	0	0	0	0	0	0	0	0	0	0	0	0	0	0	0	0	1	1	1	0	0	1	0
IPR006190	Antifreeze-like/N-acetylneuraminic acid synthase C-terminal	0	0	0	0	0	0	0	0	0	0	0	1	1	0	1	0	0	0	0	0	0	0	1	0	0	0	0	0	0	0	0	0	0
IPR006196	RNA-binding domain, S1, IF1 type	1	1	1	1	1	1	1	1	1	1	1	1	1	1	1	1	1	1	1	1	1	1	1	1	1	1	1	1	1	1	1	1	1
IPR006197	Peptidase S24, LexA-like	0	0	0	0	0	0	0	0	0	0	1	1	1	1	1	1	1	1	1	1	1	2	2	1	1	1	2	1	1	1	1	0	0
IPR006199	LexA repressor, DNA-binding domain	1	1	1	1	1	1	1	1	1	1	1	1	1	1	1	1	1	1	1	1	1	1	1	1	1	1	1	1	1	1	1	0	1
IPR006200	Transcription regulator LexA	0	0	0	0	0	0	0	0	0	0	1	1	1	1	1	1	1	1	1	1	1	2	2	1	1	1	1	1	1	1	1	0	0
IPR006203	GHMP kinase, ATP-binding, conserved site	0	0	0	0	0	0	0	0	0	0	1	1	1	3	2	2	2	1	1	0	1	2	2	1	2	2	1	1	2	1	1	2	0
IPR006204	GHMP kinase N-terminal domain	6	7	6	6	6	6	6	3	5	6	5	5	5	7	6	6	5	5	5	4	4	6	5	4	6	6	3	4	4	5	4	5	3
IPR006205	Mevalonate kinase	0	0	0	0	0	0	0	0	0	0	1	1	1	1	1	1	1	1	1	1	1	1	1	1	1	1	1	1	1	1	1	1	0
IPR006206	Mevalonate/galactokinase	0	0	0	0	0	0	0	0	0	0	1	2	2	4	3	3	2	2	2	2	3	3	3	2	3	3	1	2	2	2	1	3	0
IPR006214	Bax inhibitor 1-related	0	0	0	0	0	0	0	0	0	0	0	0	0	0	0	0	0	1	1	1	2	1	1	1	2	1	0	0	0	0	0	0	1
IPR006218	DAHP synthetase I/KDSA	2	2	2	2	2	2	2	0	2	2	1	0	0	2	1	2	0	0	1	0	1	1	1	1	0	1	0	0	0	0	0	0	1
IPR006219	DHAP synthase, class 1	0	0	0	0	0	0	0	0	0	0	0	0	0	1	0	1	0	0	0	0	0	0	0	0	0	0	0	0	0	0	0	0	0
IPR006221	Anthranilate synthase/para-aminobenzoate synthase like domain	0	0	0	0	0	0	0	0	0	0	2	0	0	1	0	1	0	0	0	0	0	0	0	1	0	1	0	0	0	0	0	0	0
IPR006222	Aminomethyltransferase, folate-binding domain	1	1	1	1	1	1	1	0	1	1	1	0	0	0	0	0	0	1	0	1	1	1	1	0	1	1	0	1	1	1	0	0	1
IPR006223	Glycine cleavage system T protein	0	0	0	0	0	0	0	0	0	0	1	0	0	0	0	0	0	1	0	1	1	1	1	0	1	1	0	1	1	1	0	0	0
IPR006224	Pseudouridine synthase, RluC/RluD, conserved site	0	0	0	0	0	0	0	0	0	0	3	2	2	2	2	2	2	3	2	3	0	3	3	2	3	3	2	2	1	2	2	2	0
IPR006225	Pseudouridine synthase, RluC/RluD	0	0	0	0	0	0	0	0	0	0	2	2	2	2	2	2	2	3	2	3	0	3	3	2	3	3	2	2	2	2	2	2	0
IPR006232	Sucrose-6-phosphate hydrolase	0	0	0	0	0	0	0	0	0	0	1	0	1	1	1	1	2	1	1	1	1	1	1	1	2	1	0	0	0	0	1	2	0
IPR006235	O-acetylhomoserine/O-acetylserine sulfhydrylase	0	0	0	0	0	0	0	0	0	0	1	0	0	1	1	0	0	0	0	0	0	0	0	1	0	0	0	0	0	0	0	0	0
IPR006249	Aconitase/Iron-responsive element-binding protein 2	0	0	0	0	0	0	0	0	0	0	0	0	0	0	0	0	0	0	0	0	0	0	0	1	0	0	0	0	0	0	0	0	0
IPR006250	Aconitase, putative	0	0	0	0	0	0	0	0	0	0	0	0	0	0	0	0	0	0	0	0	0	0	0	0	0	0	0	0	0	0	0	0	0
IPR006258	Dihydrolipoamide dehydrogenase	0	0	0	0	0	0	0	0	0	0	1	2	1	1	1	1	1	2	1	1	0	2	2	1	2	2	3	1	2	1	1	1	0
IPR006259	Adenylate kinase subfamily	0	0	0	0	0	0	0	0	0	0	1	1	1	1	1	1	1	2	1	1	1	1	1	1	1	1	1	1	1	1	1	1	0
IPR006261	dNTP triphosphohydrolase	0	0	0	0	0	0	0	0	0	0	0	0	0	0	0	0	1	0	1	0	0	0	0	1	0	0	0	0	0	0	0	0	0
IPR006262	Cytidine deaminase, homotetrameric	0	0	0	0	0	0	0	0	0	0	0	0	0	0	0	0	1	1	1	1	0	1	1	2	1	1	1	1	1	1	1	1	0
IPR006264	3-phosphoshikimate 1-carboxyvinyltransferase	0	0	0	0	0	0	0	0	0	0	1	0	0	1	1	1	0	0	1	0	1	1	1	1	0	1	0	0	0	0	0	0	0
IPR006268	Phospho-2-dehydro-3-deoxyheptonate aldolase, subtype 2	0	0	0	0	0	0	0	0	0	0	1	0	0	1	1	1	0	0	1	0	1	1	1	1	0	1	0	0	0	0	0	0	0
IPR006270	Streptococcal histidine triad repeat	0	0	0	0	0	0	0	0	0	0	20	1	1	0	0	0	1	0	0	0	0	0	0	0	0	0	1	2	0	2	1	2	0
IPR006273	Orotate phosphoribosyltransferase, bacterial	0	0	0	0	0	0	0	0	0	0	0	0	0	0	0	0	0	0	0	0	0	0	0	0	0	0	0	0	1	0	0	0	0
IPR006274	Carbamoyl-phosphate synthase, small subunit	0	0	0	0	0	0	0	0	0	0	1	1	1	0	0	0	1	1	1	1	0	1	1	1	0	1	0	0	0	0	0	0	0
IPR006275	Carbamoyl-phosphate synthase, large subunit	0	0	0	0	0	0	0	0	0	0	1	1	1	1	0	1	1	1	1	1	0	1	1	1	0	1	0	0	0	0	0	0	0
IPR006276	Cobalamin-independent methionine synthase	0	0	0	0	0	0	0	0	0	0	1	1	1	0	0	0	1	0	0	0	0	0	0	1	0	0	0	0	0	0	1	0	0
IPR006282	Thiamin pyrophosphokinase	0	0	0	0	0	0	0	0	0	0	1	1	1	1	1	1	1	1	1	1	0	1	1	1	1	1	1	1	1	1	1	1	0
IPR006286	Deglycase PfpI	0	0	0	0	0	0	0	0	0	0	10	0	1	1	0	1	0	1	1	2	0	2	2	1	2	2	0	0	0	0	0	0	0
IPR006287	Protein/nucleic acid deglycase DJ-1	0	0	0	0	0	0	0	0	0	0	1	1	1	1	1	1	0	0	0	0	0	0	0	0	0	0	1	0	0	0	1	1	0
IPR006293	DNA helicase, ATP-dependent, RecQ type, bacterial	0	0	0	0	0	0	0	0	0	0	1	1	1	0	1	0	1	1	1	1	0	1	1	1	1	1	0	1	0	0	1	0	0
IPR006295	DNA primase, DnaG	0	0	0	0	0	0	0	0	0	0	1	1	0	1	1	1	1	1	1	1	0	1	1	1	1	1	1	1	1	1	1	1	0
IPR006297	Elongation factor 4	0	0	0	0	0	0	0	0	0	0	1	1	1	1	1	1	1	1	1	1	1	1	1	1	1	1	1	1	1	1	1	1	0
IPR006298	GTP-binding protein TypA	0	0	0	0	0	0	0	0	0	0	1	1	1	1	1	1	1	1	1	1	0	1	1	1	1	1	1	1	1	1	1	1	0
IPR006299	Flagellar basal-body rod protein FlgC	0	0	0	0	0	0	0	0	0	0	0	0	0	0	0	0	0	1	0	1	0	1	1	0	1	1	0	0	0	0	0	0	0
IPR006300	Flagellar basal-body rod protein FlgB	0	0	0	0	0	0	0	0	0	0	0	0	0	0	0	0	0	1	0	1	0	1	1	0	1	1	0	0	0	0	0	0	0
IPR006301	Flagellar biosynthesis protein FlhA	0	0	0	0	0	0	0	0	0	0	0	0	0	0	0	0	0	1	0	1	0	1	1	0	1	1	0	0	0	0	0	0	0
IPR006303	Flagellar biosynthesis protein FliR	0	0	0	0	0	0	0	0	0	0	0	0	0	0	0	0	0	1	0	1	0	1	1	0	1	1	0	0	0	0	0	0	0
IPR006305	Flagellar biosynthesis protein FliQ	0	0	0	0	0	0	0	0	0	0	0	0	0	0	0	0	0	1	0	1	0	1	1	0	1	1	0	0	0	0	0	0	0
IPR006307	Type III exporter system, secretion apparatus protein BsaZ	0	0	0	0	0	0	0	0	0	0	0	0	0	0	0	0	0	0	0	1	0	0	0	0	1	0	0	0	0	0	0	0	0
IPR006308	DNA polymerase III, alpha subunit, Gram-positive type	0	0	0	0	0	0	0	0	0	0	1	1	1	1	1	1	1	1	1	1	1	1	1	1	1	1	1	1	1	1	1	1	0
IPR006310	3'-5' exonuclease DinG	0	0	0	0	0	0	0	0	0	0	0	0	0	0	0	0	0	1	1	1	0	1	1	1	1	1	0	0	0	0	0	0	0
IPR006313	Deferrochelatase/peroxidase EfeB	0	0	0	0	0	0	0	0	0	0	0	0	0	0	0	0	1	0	0	0	0	0	0	0	0	0	0	0	0	0	0	0	0
IPR006314	Dyp-type peroxidase	0	0	0	0	0	0	0	0	0	0	0	0	0	0	0	0	1	0	0	0	0	0	0	0	0	0	0	0	0	0	0	0	1
IPR006318	Phosphotransferase system, enzyme I-like	0	0	0	0	0	0	0	0	0	0	1	1	1	1	1	1	1	1	1	1	0	1	1	1	1	1	1	1	1	1	1	1	0
IPR006321	Pilus retraction protein PilT	0	0	0	0	0	0	0	0	0	0	0	0	0	0	0	0	0	0	0	1	1	0	0	0	0	0	0	0	0	0	0	0	0
IPR006322	Glutathione reductase, eukaryote/bacterial	0	0	0	0	0	0	0	0	0	0	1	0	1	1	1	1	1	1	1	1	1	1	1	1	1	1	1	0	0	0	1	1	0
IPR006323	Phosphonoacetaldehyde hydrolase	0	0	0	0	0	0	0	0	0	0	10	0	0	0	1	0	0	0	0	0	1	0	0	0	0	0	0	0	0	0	0	0	0
IPR006326	UDP-glycosyltransferase, MGT	0	0	0	0	0	0	0	0	0	0	0	0	0	0	0	0	1	0	0	0	0	0	0	0	0	0	0	0	0	0	0	0	0
IPR006327	Phosphotransferase system, fructose IIC component	0	0	0	0	0	0	0	0	0	0	1	2	4	1	1	1	1	1	1	1	3	1	1	3	1	2	0	0	2	0	2	1	0
IPR006328	L-2-Haloacid dehalogenase	0	0	0	0	0	0	0	0	0	0	0	0	0	0	0	0	0	1	0	2	0	0	0	0	0	1	0	0	0	0	0	0	0
IPR006330	Adenosine/adenine deaminase	0	0	0	0	0	0	0	0	0	0	0	0	0	0	0	0	0	0	1	1	1	1	1	1	1	0	0	0	0	0	0	0	0
IPR006335	Glutathione biosynthesis bifunctional protein GshAB	0	0	0	0	0	0	0	0	0	0	1	0	1	1	1	1	0	1	1	1	0	1	1	1	1	1	0	0	0	0	1	0	0
IPR006337	D-glucosaminate-6-phosphate ammonia lyase DgaE-like	0	0	0	0	0	0	0	0	0	0	0	0	0	0	0	0	0	0	1	1	2	0	0	1	0	0	0	0	0	0	0	0	0
IPR006340	Protein of unknown function DUF436	0	0	0	0	1	0	0	0	0	0	1	1	1	0	1	0	0	0	0	0	0	0	0	0	0	0	0	1	1	1	0	1	1
IPR006343	DnaD domain	3	2	2	3	4	3	3	2	2	3	3	2	1	2	3	2	2	2	2	2	1	2	3	4	3	3	2	3	2	2	3	3	3
IPR006345	RecD-like DNA helicase	0	0	0	0	0	0	0	0	0	0	1	1	1	1	1	1	1	1	1	1	0	1	1	1	1	1	1	1	1	1	1	1	0
IPR006352	Phosphoglucosamine mutase, bacterial type	0	0	0	0	0	0	0	0	0	0	1	1	1	1	1	1	1	1	1	1	1	1	1	1	1	1	1	1	1	1	1	1	0
IPR006354	HAD-superfamily hydrolase, subfamily IIA, hypothetical 1	0	0	0	0	0	0	0	0	0	0	0	0	0	0	0	0	1	1	1	1	1	1	1	1	1	1	1	0	0	1	1	1	0
IPR006357	HAD-superfamily hydrolase, subfamily IIA	1	1	1	1	1	1	1	0	1	1	1	1	1	1	1	1	1	1	1	1	1	1	1	1	1	1	1	1	0	1	1	1	2
IPR006359	Transcription elongation factor GreA	0	0	0	0	0	0	0	0	0	0	1	1	1	1	1	1	1	1	1	1	0	1	1	1	1	1	1	1	1	1	1	1	0
IPR006362	Cobalamin (vitamin B12) biosynthesis CobM/CbiF, precorrin-4 C11-methyltransferase	0	0	0	0	0	0	0	0	0	0	0	0	1	0	0	0	0	0	0	0	0	0	0	0	0	0	0	0	0	0	0	0	0
IPR006363	Precorrin-3B C17-methyltransferase domain	0	0	0	0	0	0	0	0	0	0	0	0	1	0	0	0	0	0	0	0	0	0	0	0	0	0	0	0	0	0	0	0	0
IPR006364	Precorrin-2 C(20)-methyltransferase domain	0	0	0	0	0	0	0	0	0	0	0	0	1	0	0	0	0	0	0	0	0	0	0	0	0	0	0	0	0	0	0	0	0
IPR006366	Uroporphyrin-III C-methyltransferase	0	0	0	0	0	0	0	0	0	0	0	0	1	0	0	0	0	0	0	0	1	0	0	0	0	0	0	0	0	0	0	0	0
IPR006367	Sirohaem synthase, N-terminal	1	0	1	1	0	0	1	1	1	1	0	0	1	0	0	0	0	0	0	0	1	0	0	0	0	0	0	0	0	0	0	0	1
IPR006368	GDP-mannose 4,6-dehydratase	0	0	0	0	0	0	0	0	0	0	0	0	0	0	0	0	0	0	0	0	0	1	0	0	0	0	0	0	0	0	0	0	0
IPR006377	Catabolite control protein A	0	0	0	0	0	0	0	0	0	0	0	0	0	1	1	1	1	1	1	1	1	1	1	1	1	1	1	1	1	1	0	1	0
IPR006379	HAD-superfamily hydrolase, subfamily IIB	0	0	0	0	0	0	0	0	0	0	5	6	7	6	4	6	8	8	11	8	8	10	8	12	8	9	7	4	3	5	8	8	0
IPR006380	Sucrose-phosphatase-like, N-terminal	0	0	0	0	0	0	0	0	0	0	0	0	0	0	0	0	0	0	0	0	1	0	0	0	0	0	0	0	0	0	0	0	1
IPR006390	Dihydropteroate synthase	0	0	0	0	0	0	0	0	0	0	1	0	1	1	0	1	0	0	0	0	1	0	0	0	0	0	0	1	1	0	0	0	0
IPR006391	P-type ATPase, B chain, subfamily IA	0	0	0	0	0	0	0	0	0	0	0	0	0	0	0	0	0	0	1	0	0	0	0	1	0	0	0	0	0	1	0	0	0
IPR006401	2,5-diamino-6-hydroxy-4-(5-phosphoribosylamino)pyrimidine 1-reductase, archaeal	0	0	0	0	0	0	0	0	0	0	0	0	0	0	0	0	0	0	0	0	0	0	1	0	0	1	0	0	0	0	0	0	0
IPR006405	Nicotinate phosphoribosyltransferase pncB-type	0	0	0	0	0	0	0	0	0	0	1	1	1	1	1	1	0	1	1	1	1	1	1	1	1	1	1	1	1	1	1	1	0
IPR006407	1,4-alpha-glucan-branching enzyme, GlgB	0	0	0	0	0	0	0	0	0	0	1	0	1	1	1	1	1	1	0	1	0	1	1	0	1	1	0	1	0	1	1	1	0
IPR006408	P-type ATPase, subfamily IIB	0	0	0	0	0	0	0	0	0	0	0	0	0	0	0	0	0	0	0	0	1	0	0	1	0	0	0	0	0	0	0	0	0
IPR006409	Glycerol-3-phosphate cytidylyltransferase	0	0	0	0	0	0	0	0	0	0	0	0	0	0	0	0	0	0	0	0	1	0	0	0	0	0	0	0	0	0	0	0	0
IPR006415	P-type ATPase, subfamily IIIB	0	0	0	0	0	0	0	0	0	0	0	1	1	1	0	1	1	0	1	0	0	2	1	2	1	1	0	0	0	0	0	0	0
IPR006419	Nicotinamide mononucleotide transporter PnuC	0	0	0	0	0	0	0	0	0	0	0	1	2	0	0	0	1	0	0	0	1	0	0	0	0	0	0	0	0	0	0	0	0
IPR006424	Glyceraldehyde-3-phosphate dehydrogenase, type I	0	0	0	0	0	0	0	0	0	0	1	1	1	1	1	1	1	2	1	2	2	2	1	1	2	2	1	1	1	1	1	1	0
IPR006426	Asparagine synthase, glutamine-hydrolyzing	0	0	0	0	0	0	0	0	0	0	1	0	0	0	0	0	0	0	1	1	0	0	4	1	1	0	0	1	0	1	0	0	0
IPR006427	Phage portal protein, HK97	0	0	0	0	0	0	0	0	0	0	1	0	0	0	0	0	0	0	0	0	0	0	0	1	0	0	0	0	1	0	3	0	0
IPR006428	Portal protein, SPP1-type	0	0	0	0	0	0	0	0	0	0	0	1	0	0	0	0	0	0	0	0	0	0	0	0	1	1	0	1	0	0	0	1	0
IPR006430	Phage portal protein PBSX family	0	0	0	0	0	0	0	0	0	0	0	0	0	0	0	0	0	0	0	0	0	0	0	1	0	0	0	0	0	0	0	0	0
IPR006432	Portal protein, putative, A118-type	0	0	0	0	0	0	0	0	0	0	0	0	0	0	0	0	0	0	0	0	0	0	1	1	0	1	0	0	0	0	0	1	0
IPR006433	Prohead protease	0	0	0	0	0	0	0	0	0	0	10	0	0	0	0	0	0	0	0	0	0	0	0	1	0	0	0	0	0	0	1	0	0
IPR006437	Bacteriophage terminase, large subunit	0	0	0	0	1	1	0	0	0	0	0	0	0	0	0	0	0	0	0	0	0	0	2	1	1	2	0	1	0	0	0	2	2
IPR006439	HAD hydrolase, subfamily IA	0	0	0	0	0	0	0	0	0	0	2	3	6	3	2	4	3	5	6	12	6	6	5	9	7	5	4	0	3	0	5	3	0
IPR006440	Death on curing protein	0	0	0	0	0	0	0	0	0	0	0	0	0	0	0	0	0	0	0	0	1	0	0	0	0	0	0	0	0	1	0	0	0
IPR006442	Type II toxin-antitoxin system, antitoxin Phd/YefM	0	4	1	0	0	1	3	0	0	2	1	3	1	0	0	1	2	1	0	0	0	0	0	0	0	1	1	3	1	1	2	0	0
IPR006444	gp36 major capsid-like protei	0	0	0	0	0	0	0	0	0	0	1	0	0	0	0	0	1	1	0	1	0	0	0	1	0	0	2	0	1	0	4	1	0
IPR006445	Phage-associated protein HI1409	0	0	0	0	0	0	0	0	0	0	0	0	0	0	0	0	0	0	0	0	1	0	0	0	0	0	0	0	0	0	0	0	0
IPR006448	Putative phage terminase, small subunit, P27 family	0	0	0	0	0	0	0	0	0	0	10	0	0	0	0	0	1	0	0	0	0	0	0	1	0	0	0	0	0	0	1	0	0
IPR006450	Phage protein of unkonwn function	0	0	0	0	0	0	0	0	0	0	0	0	0	0	0	0	0	0	0	0	0	0	0	0	0	0	0	0	1	0	2	0	0
IPR006464	N-acetyltransferase RimI/Ard1	0	0	0	0	0	0	0	0	0	0	2	1	2	2	1	2	2	2	2	2	2	2	2	2	2	2	2	1	2	1	2	2	0
IPR006472	Citrate lyase, alpha subunit	1	0	1	1	1	1	2	1	1	1	1	0	0	0	2	0	1	0	0	0	0	0	0	0	1	1	0	0	0	0	0	1	0
IPR006474	Helicase Cas3, CRISPR-associated, core	0	0	0	0	0	0	0	0	0	0	1	2	0	0	1	0	0	0	0	0	1	0	0	0	0	0	0	0	0	0	0	0	0
IPR006475	Citrate lyase, beta subunit, bacteria	0	0	0	0	0	0	0	0	0	0	0	0	0	0	0	0	1	0	0	0	0	0	0	0	1	1	0	0	0	0	0	1	0
IPR006480	Bacteriophage holin family	0	0	0	0	1	0	0	0	0	0	1	0	0	1	0	0	0	0	1	0	1	0	1	1	0	0	0	0	1	0	3	2	2
IPR006482	CRISPR-associated protein Cas7, subtype I-B/I-C	1	1	1	0	0	0	1	0	1	0	0	0	0	0	0	0	0	0	0	0	0	0	0	0	0	0	0	0	0	0	0	0	0
IPR006483	CRISPR-associated Cas3-type HD domain	0	0	0	0	0	0	0	0	0	0	1	1	0	0	1	0	0	0	0	0	1	0	0	0	0	0	0	0	0	0	0	0	0
IPR006485	Bacteriophage holin	0	0	0	0	0	0	0	0	0	0	0	0	0	0	0	0	1	0	0	0	1	0	0	3	0	0	0	0	0	0	0	0	0
IPR006490	Phage major tail protein, phi13 family	0	0	0	0	0	0	0	0	0	0	1	0	0	0	0	0	0	0	0	0	0	0	0	1	0	0	0	0	1	0	1	0	0
IPR006495	Citrate lyase acyl carrier protein CitD	0	0	0	0	0	0	0	0	0	0	1	0	0	0	2	0	1	0	0	0	0	0	0	0	1	1	0	0	0	0	0	1	0
IPR006500	DNA primase, phage/plasmid	0	0	0	0	0	0	0	0	0	0	0	0	0	0	0	0	1	1	0	1	0	0	0	0	1	1	2	0	2	0	4	0	0
IPR006504	Transcriptional regulator Spx/MgsR	0	0	0	0	0	0	0	0	0	0	1	1	2	2	2	2	2	3	2	3	1	4	4	2	4	4	2	1	2	2	2	2	0
IPR006517	Archaeophage PsiM2, terminase large subunit	0	0	0	0	0	0	0	0	0	0	0	0	0	0	0	0	0	0	0	0	1	0	0	1	0	0	0	0	0	0	0	0	0
IPR006519	Ribosomal protein L11, bacterial-type	0	0	0	0	0	0	0	0	0	0	1	1	1	1	1	1	1	1	1	1	1	1	1	1	1	1	1	1	1	1	1	1	0
IPR006520	Streptococcus phage 7201, Orf34, N-terminal	0	0	0	0	0	0	0	0	0	0	0	0	0	0	0	0	0	0	0	0	0	0	1	0	0	0	0	1	0	0	0	1	0
IPR006523	Transcription activator RinA	0	0	0	0	0	0	0	0	0	0	0	0	0	0	0	0	0	0	0	0	0	0	1	0	1	0	1	1	0	0	1	1	0
IPR006524	Transcription activator, ArpU family	0	0	0	0	0	0	0	0	0	0	0	1	0	0	0	0	0	0	0	0	0	0	0	3	0	0	0	0	0	0	0	0	0
IPR006528	Phage head morphogenesis domain	0	0	0	1	1	1	0	0	0	0	0	1	0	0	0	0	0	0	0	0	1	0	1	2	1	1	0	1	0	0	0	0	1
IPR006534	P-type ATPase, subfamily IIIA	0	0	0	0	0	0	0	0	0	0	0	0	0	0	0	0	0	0	0	0	0	0	0	0	0	0	0	0	0	0	0	0	0
IPR006540	Bacteriocin, lactococcin 972	0	0	0	0	0	0	0	0	0	0	0	0	0	0	0	0	0	0	0	0	1	0	0	0	0	0	0	0	0	0	0	1	0
IPR006541	Bacteriocin-associated integral membrane protein	0	0	0	0	0	0	0	0	0	0	0	0	0	0	0	0	0	0	0	0	2	0	0	0	0	0	0	0	0	0	0	0	0
IPR006542	Protein of unknown function DUF1093	0	0	0	0	0	0	0	0	0	0	0	0	0	0	0	0	0	0	2	0	2	0	0	2	0	0	0	0	0	0	0	0	1
IPR006549	HAD-superfamily hydrolase,subfamily IIIA	0	0	0	0	0	0	0	0	0	0	1	1	1	1	1	1	1	1	1	1	0	1	1	2	1	1	1	1	1	1	1	0	0
IPR006554	Helicase-like, DEXD box c2 type	0	0	0	0	0	0	0	0	0	0	0	0	0	0	0	0	0	0	1	0	1	0	0	1	0	0	0	0	0	0	0	0	0
IPR006555	ATP-dependent helicase, C-terminal	1	1	1	1	1	1	1	1	1	1	1	1	2	1	1	1	0	1	2	1	1	1	1	3	1	1	0	0	0	0	0	1	2
IPR006558	LamG-like jellyroll fold	0	0	0	0	0	0	0	0	0	0	0	0	0	0	0	0	0	0	0	0	0	0	0	0	0	0	0	0	0	0	0	0	0
IPR006589	Glycosyl hydrolase, family 13	0	0	0	0	0	0	0	0	0	0	50	3	5	8	5	8	7	8	6	10	8	10	8	4	9	9	3	2	1	4	4	8	0
IPR006591	RNA polymerase archaeal subunit P/eukaryotic subunit RPABC4	0	0	0	0	0	0	0	0	0	0	0	0	0	0	0	0	0	0	0	0	0	0	0	0	0	0	0	0	0	0	0	0	0
IPR006592	RNA polymerase, N-terminal	0	0	0	0	0	0	0	0	0	0	1	1	1	1	1	1	1	1	1	1	1	1	1	1	1	1	1	1	1	1	1	1	0
IPR006603	PQ-loop repeat	2	2	2	2	2	1	2	0	2	2	0	0	0	0	0	0	0	0	0	0	1	0	0	0	0	0	0	0	0	0	0	0	0
IPR006626	Parallel beta-helix repeat	0	0	0	0	0	0	0	0	0	0	0	0	0	0	0	0	0	1	0	1	1	1	1	1	1	2	0	0	0	0	0	0	0
IPR006635	NEAT domain	0	0	0	0	0	0	0	0	0	0	0	0	0	0	0	0	0	0	2	0	0	0	0	2	0	0	0	0	0	0	0	0	0
IPR006637	Clostridial hydrophobic repeat	4	4	4	4	6	4	4	4	4	4	0	0	0	0	0	0	0	3	1	0	1	0	0	0	1	3	0	0	0	0	0	0	0
IPR006638	Elp3/MiaB/NifB	0	0	0	0	0	0	0	0	0	0	1	2	0	0	1	0	1	0	2	0	1	0	0	4	0	0	1	2	1	3	1	1	0
IPR006640	SprT-like	1	1	1	1	1	1	1	0	1	1	1	1	1	0	1	0	0	1	1	1	1	1	1	1	1	1	0	0	0	0	0	0	1
IPR006641	YqgF/RNase H-like domain	0	0	0	0	0	0	0	0	0	0	2	2	2	2	2	2	2	2	2	2	1	2	2	2	2	2	2	2	2	2	2	2	0
IPR006645	NusG, N-terminal	1	1	1	1	1	1	1	0	1	1	1	1	1	1	1	1	1	1	1	1	1	1	1	1	1	1	1	1	1	1	1	1	1
IPR006653	Tryptophan synthase, beta chain, conserved site	0	0	0	0	0	0	0	0	0	0	1	0	2	1	0	1	1	0	0	0	0	0	0	1	0	1	0	0	0	0	1	0	0
IPR006654	Tryptophan synthase, beta chain	0	0	0	0	0	0	0	0	0	0	1	0	2	1	0	1	1	0	0	0	0	0	0	1	0	1	0	0	0	0	1	0	0
IPR006656	Molybdopterin oxidoreductase	0	0	0	0	0	0	0	0	0	0	0	0	0	0	0	0	0	0	0	0	0	0	0	0	0	0	0	0	0	0	1	0	6
IPR006657	Molybdopterin dinucleotide-binding domain	0	0	0	0	0	0	0	0	0	0	0	0	0	0	0	0	0	0	0	0	0	0	0	0	0	0	0	0	0	0	1	0	6
IPR006660	Arsenate reductase-like	2	2	2	2	2	2	2	1	2	2	2	2	2	2	2	2	2	3	2	3	1	4	4	2	4	4	2	2	2	2	2	2	3
IPR006665	OmpA-like domain	0	0	1	2	1	0	0	2	0	2	0	0	0	0	0	0	0	1	0	1	0	2	2	0	1	2	0	0	0	0	0	0	2
IPR006667	SLC41 divalent cation transporters, integral membrane domain	2	3	2	2	2	2	2	2	1	3	2	0	1	1	2	1	1	1	1	1	0	1	1	1	2	1	3	2	1	2	2	2	1
IPR006668	Magnesium transporter, MgtE intracellular domain	2	3	2	2	2	2	2	2	1	3	2	0	1	1	2	1	1	1	1	1	0	1	1	1	2	1	3	2	1	2	2	2	2
IPR006669	Magnesium transporter MgtE	0	0	0	0	0	0	0	0	0	0	2	0	1	1	2	1	1	1	1	1	0	1	1	1	2	1	3	2	1	2	2	2	0
IPR006674	HD domain	6	8	6	6	6	6	7	5	8	6	6	4	5	6	5	6	7	9	9	7	5	8	9	9	9	9	6	7	5	6	7	8	8
IPR006675	HDIG domain	0	0	0	0	0	0	0	0	0	0	1	2	1	1	2	1	2	2	2	2	1	2	2	2	3	2	1	2	1	2	2	3	0
IPR006679	Adenine deaminase	0	0	0	0	0	0	0	0	0	0	0	0	0	1	0	1	0	0	0	0	0	1	1	0	0	1	0	0	0	0	0	0	0
IPR006680	Amidohydrolase-related	4	4	4	7	6	7	6	5	6	4	3	5	5	5	3	7	2	6	4	4	6	3	4	8	5	5	1	2	3	0	6	2	7
IPR006683	Thioesterase domain	2	1	3	2	3	2	2	2	2	2	2	1	1	1	2	1	1	2	4	1	4	2	3	4	1	3	3	1	0	1	1	3	5
IPR006684	Acyl-CoA thioester hydrolase YbgC/YbaW family	0	0	0	0	0	0	0	0	0	0	0	0	0	0	0	0	0	1	1	1	1	1	1	1	1	1	0	0	0	0	0	0	0
IPR006685	Mechanosensitive ion channel MscS	1	1	1	1	1	2	1	1	1	1	3	1	2	1	3	1	1	2	1	2	1	1	1	1	1	2	2	1	2	1	3	1	3
IPR006689	Small GTPase superfamily, ARF/SAR type	0	0	0	0	0	0	0	0	0	0	0	0	0	0	0	0	0	0	1	0	0	0	0	0	0	0	0	0	0	0	0	0	0
IPR006691	DNA gyrase/topoisomerase IV, subunit A, C-terminal repeat	11	11	11	11	11	11	11	5	11	11	2	2	2	2	2	2	2	2	2	2	1	2	2	2	2	2	2	2	2	2	2	2	11
IPR006699	Glycerol uptake operon antiterminator	0	0	0	0	0	0	0	0	0	0	0	0	0	0	0	0	0	0	0	0	1	0	0	0	0	0	0	0	0	0	0	0	1
IPR006700	Ribosomal RNA small subunit methyltransferase E	1	1	1	1	1	1	1	1	1	1	0	0	0	1	1	1	1	1	1	1	0	1	1	1	1	2	1	1	1	1	1	1	1
IPR006703	AIG1-type guanine nucleotide-binding (G) domain	0	0	0	0	0	0	0	0	0	0	0	0	0	0	1	0	0	0	0	0	0	0	0	0	0	0	0	0	0	0	0	0	0
IPR006710	Glycoside hydrolase, family 43	1	5	4	3	0	6	3	3	8	2	0	0	0	0	0	0	0	0	0	0	1	0	1	0	0	0	0	0	0	0	0	1	4
IPR006724	Phage tail tube protein 1	1	0	0	1	0	0	0	0	0	0	0	0	0	0	0	0	0	0	0	0	0	0	0	0	0	0	0	0	0	0	0	0	0
IPR006728	Protein of unknown function DUF600	0	0	0	0	0	0	0	0	0	0	0	0	0	0	0	0	0	0	0	0	2	0	0	0	0	0	0	0	0	0	0	0	1
IPR006741	Accessory gene regulator B	0	0	0	0	0	0	0	0	0	0	0	0	0	0	0	0	0	0	1	0	0	0	0	0	0	0	0	0	0	0	0	0	0
IPR006748	Aminoglycoside/hydroxyurea antibiotic resistance kinase	0	0	0	0	0	0	0	0	0	0	0	0	0	0	0	0	1	0	0	0	0	0	0	0	0	0	0	0	0	0	0	0	0
IPR006750	Putative inner membrane exporter, YdcZ	0	0	0	0	0	0	0	0	0	0	0	0	0	0	0	1	0	0	0	0	0	0	0	0	0	0	0	0	0	0	0	0	0
IPR006793	FaeA-like protein	0	0	0	0	0	0	0	0	0	0	0	0	0	0	0	0	0	1	0	0	0	0	1	0	0	0	0	0	0	0	0	0	0
IPR006805	Anthranilate synthase component I, N-terminal	2	2	2	2	2	2	2	1	1	2	2	0	0	1	0	1	0	0	0	0	0	0	0	1	0	1	0	0	0	0	0	0	2
IPR006812	Glycine reductase complex selenoprotein A	0	0	0	0	0	0	0	0	0	0	0	0	0	0	0	0	0	0	0	0	0	0	0	0	0	0	0	2	2	2	0	0	0
IPR006829	LXG domain	0	0	0	0	0	0	0	0	0	0	0	0	0	0	0	0	0	0	7	0	26	0	0	1	0	0	0	0	0	0	0	0	6
IPR006847	Translation initiation factor IF-2, N-terminal	2	2	2	2	2	2	2	2	2	2	1	1	1	1	1	1	1	1	1	1	1	1	1	1	1	1	1	1	1	1	1	1	2
IPR006879	Carbohydrate deacetylase YdjC-like	1	1	1	1	1	1	1	1	3	1	0	1	0	0	0	0	0	0	0	0	1	0	0	1	0	0	0	0	0	0	0	0	0
IPR006901	tRNA methyltransferase TrmK	1	1	1	1	1	1	1	1	1	1	1	1	2	1	1	1	1	1	1	1	0	1	1	1	1	1	1	1	1	1	1	1	1
IPR006913	Glutathione-dependent formaldehyde-activating enzyme/centromere protein V	0	0	0	0	0	0	0	0	0	0	0	0	0	0	0	0	0	0	0	0	0	1	0	0	0	1	0	0	0	0	0	0	0
IPR006917	SOUL haem-binding protein	1	1	1	1	1	1	1	1	1	1	0	0	0	0	0	0	0	1	0	1	0	0	0	0	0	1	0	0	0	0	0	0	0
IPR006935	Helicase/UvrB, N-terminal	10	10	10	5	5	6	12	5	7	6	3	5	6	4	4	5	3	5	5	5	2	4	4	6	6	4	4	3	4	3	4	8	4
IPR006938	Protein of unknown function DUF624	0	0	0	0	0	1	2	0	0	0	0	0	0	0	0	0	1	1	2	0	3	0	0	1	2	0	1	0	0	1	0	3	3
IPR006944	Bacteriophage/Gene transfer agent portal protein	1	0	0	2	0	0	0	0	0	0	1	0	0	0	0	0	1	0	0	0	0	0	0	2	0	0	0	0	1	0	4	0	2
IPR006949	Baseplate protein J-like	0	0	0	0	0	0	0	0	0	0	0	0	0	0	0	0	0	0	0	0	1	0	0	1	0	0	0	0	0	0	0	0	2
IPR006955	Uso1/p115-like vesicle tethering protein, C-terminal	0	0	0	0	0	0	0	0	0	0	0	0	0	0	0	0	0	0	0	0	0	0	0	0	0	0	0	0	0	0	0	0	0
IPR006963	Molybdopterin oxidoreductase, 4Fe-4S domain	0	0	0	0	0	0	0	0	0	0	0	0	0	0	0	0	0	0	0	0	0	0	0	0	0	0	0	0	0	0	1	0	5
IPR006970	PT repeat	0	1	0	0	0	0	0	0	0	0	0	0	0	0	0	0	0	0	0	0	0	0	0	0	0	0	0	0	0	0	0	0	0
IPR006976	VanZ-like	4	4	5	5	5	5	4	3	4	4	1	1	2	1	2	1	0	3	2	2	2	3	3	2	4	3	0	0	0	0	1	0	1
IPR006982	Glutamate synthase, central-N	1	1	1	1	1	1	1	0	1	1	0	0	0	0	0	0	0	0	0	0	0	0	0	0	0	0	0	0	0	0	0	0	1
IPR006998	DltD	0	0	0	0	0	0	0	0	0	0	0	0	0	0	0	0	1	0	1	0	1	0	0	1	0	0	0	0	0	0	0	0	1
IPR006999	D-alanine transfer protein;	0	0	0	0	0	0	0	0	0	0	0	0	0	0	0	0	0	0	1	0	1	0	0	1	0	0	0	0	0	0	0	0	1
IPR007002	DltD C-terminal domain protei	0	0	0	0	0	0	0	0	0	0	0	0	0	0	0	0	1	0	1	0	1	0	0	1	0	0	0	0	0	0	0	0	1
IPR007016	O-antigen ligase-related	0	1	1	0	0	0	0	0	0	1	0	1	1	0	0	0	0	0	0	0	0	0	0	1	0	0	1	0	0	0	0	0	1
IPR007020	Protein of unknown function DUF658	0	0	0	0	0	0	0	0	0	0	0	0	0	0	0	0	0	0	0	0	0	0	0	0	0	0	0	0	0	0	0	0	0
IPR007035	Peptidase M55, D-aminopeptidase	0	0	0	0	0	0	0	0	0	0	0	0	0	0	0	0	0	0	0	0	0	0	0	0	1	0	0	0	0	0	0	0	1
IPR007039	Conjugal transfer TrbC/type IV secretion VirB2	0	1	0	0	0	0	1	0	0	0	0	0	0	0	0	0	0	0	0	0	0	0	0	0	0	0	0	0	0	0	1	0	0
IPR007044	Cyclodeaminase/cyclohydrolase	0	0	0	0	0	0	0	0	0	0	10	1	1	1	1	1	0	0	0	0	0	1	1	0	0	0	0	1	1	1	0	0	0
IPR007046	RNA polymerase sigma factor 54, core-binding domain	2	3	2	4	2	2	2	1	2	2	0	1	1	0	0	0	1	1	1	1	1	1	1	1	1	1	1	1	0	1	0	1	1
IPR007047	Flp/Fap pilin component	0	0	0	1	2	0	1	0	0	0	0	0	0	0	0	0	0	0	0	0	0	0	0	0	0	0	0	0	0	0	0	0	0
IPR007060	Septum formation initiator FtsL/DivIC	2	2	2	2	2	2	2	2	2	2	2	2	2	1	2	1	1	1	1	1	1	2	2	1	1	2	1	1	1	1	1	1	2
IPR007061	Protein of unknown function DUF664	0	0	0	0	0	0	0	0	0	0	0	0	0	0	0	0	0	0	0	0	0	1	1	1	0	1	0	0	0	0	0	0	0
IPR007066	RNA polymerase Rpb1, domain 3	1	1	1	1	1	1	1	0	1	1	1	1	1	1	1	1	1	1	1	1	1	1	1	1	1	1	1	1	1	1	1	1	1
IPR007069	Transposase, IS801/IS1294	2	1	0	0	0	1	0	0	0	0	0	0	0	0	0	0	0	0	0	0	0	0	0	0	0	0	0	0	0	0	0	0	0
IPR007074	LicD family	0	0	0	0	0	0	1	0	0	0	0	0	0	0	0	0	3	1	0	1	0	0	0	0	0	1	0	0	0	0	0	0	0
IPR007076	TfoX, N-terminal	0	0	0	0	0	0	0	0	0	0	0	0	0	0	0	0	1	0	0	0	0	0	0	0	0	0	0	0	0	0	0	0	0
IPR007080	RNA polymerase Rpb1, domain 1	1	1	1	1	1	1	1	0	1	1	1	1	1	1	1	1	1	1	1	1	1	1	1	1	1	1	1	1	1	1	1	1	1
IPR007081	RNA polymerase Rpb1, domain 5	1	1	1	1	1	1	1	0	1	1	1	1	1	1	1	1	1	1	1	1	1	1	1	1	1	1	1	1	1	1	1	1	1
IPR007083	RNA polymerase Rpb1, domain 4	1	1	1	1	1	1	1	0	1	1	1	1	1	1	1	1	1	1	1	1	1	1	1	1	1	1	1	1	1	1	1	1	1
IPR007085	DNA/pantothenate metabolism flavoprotein, C-terminal	1	1	1	1	1	1	1	1	1	1	1	1	1	1	1	1	1	1	1	1	0	1	1	1	1	1	1	1	0	1	1	1	1
IPR007115	6-pyruvoyl tetrahydropterin synthase/QueD family	0	0	1	1	1	1	1	0	1	1	0	0	0	0	0	0	0	0	0	0	0	0	0	0	0	0	0	0	0	0	0	0	1
IPR007119	Phage minor structural protein, N-terminal domain	0	0	0	0	0	0	0	0	0	0	0	0	0	0	0	0	1	0	0	0	0	0	1	3	0	0	1	1	0	0	1	0	0
IPR007120	DNA-directed RNA polymerase, subunit 2, hybrid-binding domain	1	1	1	1	1	1	1	0	1	1	1	1	1	1	1	1	1	1	1	1	1	1	1	1	1	1	1	1	1	1	1	1	1
IPR007121	RNA polymerase, beta subunit, conserved site	0	0	0	0	0	0	0	0	0	0	1	1	1	1	1	1	1	1	1	1	1	1	1	1	1	1	1	1	1	1	1	1	0
IPR007127	RNA polymerase sigma factor 70, region 1.1	1	1	1	1	1	1	1	1	1	1	1	0	1	0	1	1	1	1	2	1	1	1	1	2	1	1	1	1	1	1	1	1	1
IPR007136	Protein of unknown function DUF347	0	0	0	0	4	4	0	0	0	0	0	0	0	0	0	0	0	0	0	0	0	0	0	0	0	0	0	0	0	0	0	0	0
IPR007138	Antibiotic biosynthesis monooxygenase domain	2	2	1	2	2	0	0	1	2	1	1	0	0	0	1	0	0	1	2	1	1	0	0	3	0	1	0	0	0	1	0	0	6
IPR007156	LemA	2	2	2	2	2	2	2	2	2	2	1	1	1	1	1	1	2	2	2	2	1	1	1	2	2	1	1	1	1	1	1	1	0
IPR007157	PspA/IM30	1	1	1	1	1	1	1	1	1	1	0	0	0	0	0	0	0	0	0	0	0	0	0	0	1	0	0	0	0	0	0	0	2
IPR007159	SpoVT-AbrB domain	1	2	2	0	0	0	1	0	0	1	1	0	1	0	0	0	1	0	0	1	0	0	0	0	1	0	0	0	1	1	1	0	3
IPR007163	Protein of unknown function DUF368	1	1	0	0	0	0	0	0	0	1	1	2	1	1	1	1	1	1	1	1	0	1	1	0	1	1	1	1	1	1	1	1	0
IPR007165	Mycobacterial 4 TMS phage holin, superfamily IV	1	1	1	1	1	1	1	1	1	1	0	1	1	1	1	1	1	1	1	1	1	1	1	1	1	1	0	1	1	1	0	1	1
IPR007167	Ferrous iron transporter FeoA domain	1	2	1	1	3	3	2	1	1	1	3	0	0	1	0	1	0	2	2	2	3	1	1	2	1	1	0	1	0	1	0	0	0
IPR007168	Phage shock protein, PspC, N-terminal	1	1	1	1	1	1	1	1	1	1	1	1	2	2	1	2	2	1	1	1	1	1	1	1	1	1	3	1	1	1	1	2	1
IPR007184	Mannoside phosphorylase	0	0	0	0	0	0	0	0	0	0	0	0	0	0	0	0	0	0	0	0	0	0	0	0	1	0	0	0	0	0	0	0	0
IPR007197	Radical SAM	5	6	11	10	11	8	11	9	9	10	3	2	0	1	2	0	2	1	4	2	2	1	1	5	1	1	2	4	3	4	3	3	14
IPR007210	ABC-type glycine betaine transport system, substrate-binding domain	3	3	2	3	2	4	2	2	3	3	3	0	3	4	2	4	1	6	4	5	2	3	3	4	4	6	2	0	0	0	2	0	4
IPR007211	Protein of unknown function DUF378	0	0	0	0	0	0	0	0	0	0	0	0	0	0	0	0	0	0	0	1	0	1	1	0	1	1	0	0	0	0	0	0	1
IPR007214	YbaK/aminoacyl-tRNA synthetase-associated domain	1	1	1	1	1	1	1	0	1	1	1	1	1	2	1	1	1	3	2	3	2	2	2	2	2	2	3	3	2	1	1	1	3
IPR007221	Rod shape-determining protein MreC	1	1	1	1	1	1	1	1	1	1	1	1	1	1	1	1	1	1	1	1	0	1	1	1	1	1	1	1	1	1	1	1	1
IPR007227	Cell shape-determining protein MreD	1	1	1	1	1	1	1	1	1	1	1	1	1	1	1	1	1	1	1	1	0	1	1	1	1	1	1	1	1	1	1	1	1
IPR007229	Nicotinate phosphoribosyltransferase family	1	1	1	1	1	1	1	1	1	1	1	1	1	1	1	1	1	1	1	1	1	1	1	1	1	1	1	1	1	1	1	1	1
IPR007235	Glycosyl transferase, family 28, C-terminal	1	1	2	1	2	1	2	1	1	2	1	2	2	1	1	1	2	2	2	1	1	2	2	1	3	2	1	1	1	1	1	1	3
IPR007253	Putative cell wall binding repeat 2	0	0	0	0	0	0	0	0	0	0	0	0	0	0	7	0	0	0	0	0	0	0	0	0	0	0	0	0	0	0	0	0	6
IPR007260	Putative N-acetylmannosamine-6-phosphate epimerase	1	1	1	1	2	1	1	0	0	1	0	0	1	0	0	0	1	1	0	1	1	2	1	0	2	1	1	0	0	0	0	2	0
IPR007267	GtrA-like protein	2	3	3	2	1	2	1	0	2	3	2	1	2	1	2	1	2	1	2	1	1	1	2	3	1	1	1	1	1	1	1	1	2
IPR007269	Isoprenylcysteine carboxyl methyltransferase	0	0	2	2	2	1	1	1	0	1	0	0	0	0	0	0	0	0	0	0	0	0	0	0	0	0	0	0	0	0	0	0	1
IPR007272	Sulphur transport domain	1	1	0	0	0	0	0	0	0	0	0	2	0	0	0	0	0	0	0	0	0	0	0	0	0	0	0	0	1	1	0	0	0
IPR007295	Domain of unknown function DUF402	1	1	1	1	1	1	1	0	1	1	1	1	1	1	1	1	1	1	1	1	1	1	1	1	1	1	1	1	1	1	1	1	1
IPR007300	CidB/LrgB family	1	1	1	1	1	1	2	1	1	1	0	1	1	2	1	1	1	1	2	0	1	0	0	2	0	0	0	1	1	0	1	0	3
IPR007301	TQO small subunit DoxD	0	0	0	0	1	0	0	0	0	1	0	0	0	0	0	0	0	0	0	0	0	1	1	0	0	0	0	0	0	0	0	0	0
IPR007318	Phospholipid methyltransferase	1	0	0	1	0	0	0	0	0	0	0	0	0	0	0	0	0	0	0	0	0	0	0	0	0	0	0	0	0	0	0	0	0
IPR007324	Sugar-binding domain, putative	2	1	1	1	1	3	1	0	1	1	1	4	3	1	2	1	1	1	3	2	2	1	1	2	1	3	3	0	1	1	4	2	2
IPR007325	Kynurenine formamidase/cyclase-like	0	0	0	0	0	0	0	0	0	0	10	0	1	0	0	0	1	0	0	0	0	0	0	0	0	0	0	1	1	0	2	0	0
IPR007329	FMN-binding	0	0	2	3	4	0	0	0	3	2	2	2	9	1	0	1	2	0	1	0	0	1	3	1	1	3	3	0	0	0	6	2	0
IPR007337	RelB antitoxin/Antitoxin DinJ	0	1	1	0	0	1	0	0	0	0	2	3	1	0	0	0	0	1	0	0	0	0	0	1	0	1	0	1	1	0	0	0	0
IPR007341	Transglycosylase-associated protein	3	2	1	2	1	2	1	1	3	2	1	0	1	1	1	1	1	1	1	1	1	1	1	1	1	1	1	0	1	1	1	1	2
IPR007342	Pseudouridine-5'-phosphate glycosidase	0	0	0	0	0	0	0	0	0	0	10	0	0	0	1	0	1	0	0	0	0	0	0	0	0	0	0	1	1	1	0	0	0
IPR007343	Uncharacterised protein family, zinc metallopeptidase putative	1	1	1	1	1	1	1	1	1	1	1	0	1	1	1	1	0	0	0	0	0	1	2	0	1	0	1	1	1	1	1	1	0
IPR007344	GrpB/Dephospho-CoA kinase	0	0	0	0	0	0	0	0	0	0	0	0	0	0	0	0	1	1	0	0	0	0	2	0	0	1	0	0	0	0	0	0	1
IPR007345	Polysaccharide pyruvyl transferase	0	0	1	0	1	0	0	0	0	0	0	0	0	2	0	1	0	0	1	1	0	0	0	0	0	0	0	0	0	0	0	0	3
IPR007351	Uncharacterised protein YjbR	1	1	1	1	1	1	1	1	1	1	0	0	0	0	0	0	1	0	1	0	1	0	1	2	0	0	0	0	0	0	0	1	1
IPR007353	Protein of unknown function DUF421	0	0	0	0	0	0	0	0	0	0	0	0	0	1	0	0	1	1	1	1	0	2	0	1	2	0	0	0	0	0	1	0	6
IPR007354	Bisanhydrobacterioruberin hydratase CruF-like	0	0	0	0	0	0	0	0	0	0	0	0	0	0	0	0	0	0	1	0	0	0	0	0	0	0	0	0	0	0	0	0	0
IPR007358	Nucleoid-associated protein NdpA	1	1	1	1	1	1	1	1	1	1	1	1	1	1	1	1	1	1	1	1	0	1	1	0	1	1	0	0	0	0	0	1	0
IPR007370	Glutamate--cysteine ligase	2	2	2	2	1	2	2	2	2	2	1	0	1	1	1	1	0	1	1	1	0	1	1	2	1	1	1	1	1	2	1	0	0
IPR007371	Thiamin pyrophosphokinase, catalytic domain	1	1	1	1	1	1	1	1	1	1	1	1	1	1	1	1	1	1	1	1	0	1	1	1	1	1	1	1	1	1	1	1	1
IPR007373	Thiamin pyrophosphokinase, thiamin-binding domain	1	1	1	1	1	1	1	1	1	1	1	1	1	1	1	1	1	1	1	1	0	1	1	1	1	1	1	1	1	1	1	1	1
IPR007374	ASCH domain	1	0	0	0	0	0	0	0	0	0	0	0	0	0	0	0	1	2	1	2	1	1	1	3	2	2	0	1	0	0	1	1	1
IPR007379	Tim44-like domain	0	0	0	0	0	0	0	0	0	0	0	0	0	0	0	0	0	0	1	0	0	0	0	0	0	0	0	0	0	0	0	0	0
IPR007380	Domain of unknown function DUF438	1	1	2	2	1	1	2	1	2	2	0	0	0	2	0	0	1	0	0	0	0	1	1	0	1	0	1	0	0	1	0	1	0
IPR007382	Uncharacterised protein family UPF0756, transmembrame	0	0	0	0	0	0	0	0	0	0	0	0	0	0	0	0	0	0	1	0	0	0	0	1	0	0	0	0	0	0	1	0	1
IPR007387	TRAP transporter, small membrane protein DctQ	0	0	0	1	0	1	1	0	0	0	1	0	0	0	0	0	0	0	0	0	0	0	0	0	0	0	0	0	0	0	0	0	0
IPR007393	Domain of unknown function DUF448	1	1	1	1	1	1	1	1	1	1	1	1	1	1	1	1	1	1	1	1	1	1	1	1	1	1	1	1	1	1	1	1	1
IPR007394	Putative helix-turn-helix protein, YlxM/p13-like	1	1	1	1	1	1	1	1	1	1	2	1	1	1	1	1	1	2	2	1	0	1	1	1	2	2	1	1	1	1	1	1	1
IPR007395	Putative neutral zinc metallopeptidase	1	1	1	1	1	1	1	1	1	1	1	1	1	1	1	1	1	1	0	0	0	1	1	0	0	1	1	1	1	1	1	1	1
IPR007400	PrpF protein	0	1	1	1	1	1	2	1	1	1	0	0	0	0	0	0	0	0	0	0	0	0	0	0	0	0	0	0	0	0	0	0	1
IPR007401	Protein of unknown function DUF454	1	1	1	1	0	1	1	0	1	1	0	0	1	1	0	1	0	0	0	0	0	0	1	0	1	1	1	0	0	0	0	0	0
IPR007404	LexA-binding, inner membrane-associated putative hydrolase	1	1	1	1	1	1	1	0	1	1	0	0	0	0	0	0	0	0	0	0	0	0	0	0	0	0	0	0	0	0	0	0	2
IPR007409	Restriction endonuclease, type I, HsdR, N-terminal	3	3	3	1	1	3	5	0	1	3	0	2	1	1	0	1	0	0	1	1	1	0	0	1	0	0	0	1	0	1	1	2	0
IPR007412	Anti-sigma-28 factor, FlgM	0	0	0	0	0	0	0	0	0	0	0	0	0	0	0	0	0	1	0	1	0	1	1	0	1	1	0	0	0	0	0	0	0
IPR007419	BFD-like [2Fe-2S]-binding domain	1	0	1	1	0	0	1	1	1	1	0	0	0	0	0	0	0	0	0	0	1	0	0	0	0	0	0	0	0	0	0	0	4
IPR007421	Schlafen, AlbA_2 domain	1	2	0	0	1	1	0	0	0	2	1	0	1	0	1	0	0	0	0	0	2	0	0	1	1	1	0	0	1	0	0	1	0
IPR007422	Cysteine protease Prp	1	1	1	2	1	1	1	1	1	1	1	1	1	1	1	1	1	1	1	1	0	1	1	1	2	2	1	1	1	1	1	1	1
IPR007434	Peptidogalycan biosysnthesis/recognition	0	0	0	0	0	0	0	0	0	0	0	0	0	0	0	0	0	0	0	0	0	1	0	0	0	1	0	0	0	0	0	0	0
IPR007438	Protein of unknown function DUF488	1	1	1	1	0	1	1	1	1	1	1	0	1	0	0	0	0	1	1	0	0	2	2	1	2	1	0	0	0	0	0	0	0
IPR007441	Ethanolamine utilisation protein EutH	0	1	0	0	0	0	0	0	0	0	0	0	0	0	0	0	0	0	0	0	0	0	0	1	0	0	0	0	0	0	1	0	1
IPR007466	Peptidyl-arginine deiminase, Porphyromonas-type	0	0	0	0	0	0	0	0	0	0	0	0	0	0	0	0	0	1	0	1	2	0	0	0	0	0	0	0	0	0	0	0	0
IPR007484	Peptidase M28	1	0	1	0	0	0	0	0	1	1	0	0	0	0	0	0	0	1	0	0	0	0	0	0	0	0	0	0	0	0	0	0	1
IPR007487	ABC transporter, substrate-binding protein	3	3	3	3	2	3	3	2	3	3	3	1	3	2	4	2	1	2	2	2	1	2	2	2	3	2	3	1	0	0	5	3	0
IPR007492	LytTR DNA-binding domain	2	1	1	1	1	1	1	1	1	1	6	1	2	2	2	1	2	1	5	1	6	1	1	7	1	1	1	2	1	1	3	3	2
IPR007497	Protein of unknown function DUF541	1	1	1	1	1	1	1	1	1	1	0	0	0	0	0	0	0	0	0	0	0	0	0	0	0	0	0	0	0	0	0	0	0
IPR007499	Essential recombination function protein	0	0	0	1	0	0	0	0	0	0	0	0	0	0	0	0	0	0	0	0	0	0	2	0	0	1	0	0	0	0	0	1	0
IPR007505	PD-(D/E)XK nuclease superfamily 7	0	0	0	0	0	0	0	0	0	0	0	0	0	0	0	0	0	0	0	0	0	0	0	1	0	0	0	0	0	0	0	0	0
IPR007516	Coenzyme F420 hydrogenase/dehydrogenase beta subunit, N-terminal	0	0	1	0	1	0	0	0	0	0	0	0	0	0	0	0	0	0	0	0	0	0	0	0	0	0	0	0	0	0	0	0	0
IPR007525	Coenzyme F420 hydrogenase/dehydrogenase beta subunit, C-terminal	0	0	1	0	1	0	0	0	0	0	0	0	0	0	0	0	0	0	0	0	0	0	0	0	0	0	0	0	0	0	0	0	0
IPR007527	Zinc finger, SWIM-type	2	1	1	1	0	2	1	0	0	1	0	0	1	0	1	0	0	1	1	0	1	2	1	1	0	1	0	0	0	0	0	1	1
IPR007530	Aminoglycoside 6-adenylyltransferase	0	0	0	0	0	0	0	0	0	0	0	0	0	0	0	0	0	0	1	0	0	0	0	1	1	0	0	0	0	0	0	0	1
IPR007534	Acyl-protein synthetase, LuxE	0	0	0	0	1	0	0	0	0	0	0	1	0	0	0	0	0	0	0	0	0	0	0	0	0	0	0	0	0	0	0	0	0
IPR007536	Ribosomal RNA small subunit methyltransferase J	0	0	0	0	0	0	0	0	0	0	0	0	0	0	0	0	1	0	0	0	0	0	0	0	0	0	0	0	0	0	0	0	1
IPR007546	Protein of unknown function DUF503	1	1	1	1	1	1	1	0	1	1	1	0	1	1	1	1	0	1	0	1	0	1	1	0	1	1	0	0	1	0	1	1	1
IPR007551	Protein of unknown function DUF520	0	0	0	0	0	0	0	0	0	0	0	0	0	0	0	0	0	1	1	1	0	1	1	1	1	1	0	0	0	0	0	0	1
IPR007553	Domain of unknown function DUF523	0	0	0	0	0	0	0	0	0	0	0	0	0	0	0	0	0	0	0	0	1	0	0	0	0	0	0	0	0	0	0	0	1
IPR007554	CDP-glycerol glycerophosphotransferase	0	0	0	0	0	0	0	0	0	0	0	0	0	0	0	0	0	1	1	1	4	1	1	1	1	1	0	0	0	0	0	0	4
IPR007557	PSP1, C-terminal	1	1	1	1	1	1	1	0	1	1	0	0	0	0	0	0	0	0	1	0	1	0	0	1	0	0	0	0	0	0	0	0	1
IPR007560	Restriction endonuclease type IV, Mrr	0	0	0	0	0	1	0	1	0	0	0	0	0	0	0	0	0	0	2	0	0	0	0	3	0	0	0	0	0	0	0	1	0
IPR007561	Cell division protein SepF/SepF-related	1	1	1	1	1	1	1	1	1	1	1	0	0	1	0	1	0	1	1	1	0	1	1	1	1	1	0	0	0	0	0	0	1
IPR007563	Protein of unknown function DUF554	1	1	1	1	1	1	1	1	1	1	2	0	1	1	2	1	0	0	0	0	0	0	1	0	0	1	1	1	1	1	1	0	1
IPR007569	Domain of unknown function DUF559	0	0	0	0	0	0	0	0	0	0	0	0	0	0	0	0	0	0	0	0	0	1	0	0	0	0	0	0	0	0	0	0	0
IPR007577	Glycosyltransferase, DXD sugar-binding motif	0	0	2	1	1	1	1	0	1	1	0	0	0	0	0	0	0	0	1	0	0	0	0	0	1	0	0	0	0	0	0	0	0
IPR007595	Csa family	0	0	0	0	0	0	0	0	0	0	0	0	0	0	0	0	0	0	0	0	3	0	0	0	0	0	0	0	0	0	0	0	0
IPR007597	CheC-like protein	0	0	2	2	0	0	0	2	0	2	0	0	0	0	0	0	0	2	0	2	0	2	2	0	2	2	0	0	0	0	0	0	4
IPR007607	Bactofilin A/B	1	1	1	1	1	2	1	1	1	0	0	0	0	0	1	0	0	0	0	0	0	0	0	0	0	0	0	0	0	0	0	0	4
IPR007612	LURP-one-related	0	0	0	0	0	0	0	0	0	0	10	0	1	2	1	2	1	2	0	2	1	2	2	1	3	2	0	1	0	1	1	0	1
IPR007621	TPM domain	1	1	1	1	1	1	1	1	1	1	0	0	1	0	0	0	1	1	1	1	1	1	2	1	1	1	0	0	0	0	0	0	1
IPR007624	RNA polymerase sigma-70 region 3	1	1	1	1	2	1	1	2	1	1	1	1	1	1	1	1	1	2	2	2	1	2	2	2	2	2	1	1	1	1	1	1	5
IPR007627	RNA polymerase sigma-70 region 2	2	2	3	4	3	1	2	2	3	4	3	1	3	2	4	2	1	4	2	4	3	4	4	4	3	4	2	2	2	2	3	3	16
IPR007630	RNA polymerase sigma-70 region 4	1	2	3	2	2	1	1	2	2	2	1	1	3	1	1	1	2	2	2	3	1	2	2	2	2	2	2	2	1	1	1	3	8
IPR007634	RNA polymerase sigma factor 54, DNA-binding	2	3	2	4	2	2	2	1	2	2	0	1	1	0	0	0	1	1	1	1	1	1	1	1	1	1	1	1	0	1	0	1	1
IPR007641	RNA polymerase Rpb2, domain 7	1	1	1	1	1	1	1	0	1	1	1	1	1	1	1	1	1	1	1	1	1	1	1	1	1	1	1	1	1	1	1	1	1
IPR007642	RNA polymerase Rpb2, domain 2	2	2	2	2	2	2	2	0	2	2	1	1	1	1	1	1	1	1	1	1	1	1	1	1	1	1	1	1	1	1	1	1	2
IPR007644	RNA polymerase, beta subunit, protrusion	1	1	1	1	1	1	1	0	1	1	1	1	1	1	1	1	1	1	1	1	1	1	1	1	1	1	1	1	1	1	1	1	1
IPR007645	RNA polymerase Rpb2, domain 3	1	1	1	1	1	1	1	0	1	1	1	1	1	1	1	1	1	1	1	1	1	1	1	1	1	1	1	1	1	1	1	1	1
IPR007684	Zinc finger, Ogr/Delta-type	0	0	0	0	0	0	0	0	0	0	0	0	0	0	0	0	0	0	0	0	0	0	1	1	0	0	0	0	0	0	0	0	0
IPR007685	RelA/SpoT	2	2	2	2	2	2	2	2	2	2	1	1	1	2	2	2	3	2	2	3	0	2	2	2	2	2	3	2	2	3	1	2	3
IPR007686	YutG/PgpA domain	1	1	1	1	1	1	1	0	1	1	0	0	0	0	0	0	1	1	1	1	1	1	1	1	1	1	1	1	1	1	1	1	2
IPR007692	DNA helicase, DnaB type	0	0	0	0	0	0	0	0	0	0	1	1	1	1	1	1	1	1	1	1	1	1	1	1	1	1	1	1	1	1	1	1	0
IPR007693	DNA helicase, DnaB-like, N-terminal	1	1	1	1	1	1	1	0	1	1	1	1	1	1	1	1	1	1	1	1	1	1	1	1	1	1	1	1	1	1	1	1	1
IPR007694	DNA helicase, DnaB-like, C-terminal	1	1	1	1	1	1	1	0	1	1	1	1	1	1	1	1	1	1	1	1	1	1	1	1	1	1	1	1	1	1	1	1	2
IPR007695	DNA mismatch repair protein MutS-like, N-terminal	1	1	1	1	1	1	1	1	1	1	1	1	1	1	1	1	1	1	1	1	1	1	1	1	1	1	1	1	1	1	1	1	1
IPR007696	DNA mismatch repair protein MutS, core	1	1	1	1	1	1	1	1	1	1	2	2	2	2	2	3	2	3	3	2	3	2	2	3	3	3	2	2	2	2	2	2	1
IPR007698	Alanine dehydrogenase/pyridine nucleotide transhydrogenase, NAD(H)-binding domain	1	2	1	1	1	1	1	1	1	1	0	0	1	1	1	1	0	2	1	2	1	2	2	2	2	2	0	1	1	1	1	3	2
IPR007710	Nucleoside 2-deoxyribosyltransferase	0	0	0	0	0	0	0	0	0	0	0	0	0	1	0	1	1	1	1	0	1	1	1	1	1	1	1	1	1	1	2	1	0
IPR007711	Toxin HigB-1	0	0	0	0	0	0	0	0	0	0	0	0	0	0	0	0	0	0	0	0	0	0	0	0	0	0	0	0	0	0	0	0	0
IPR007712	Toxin-antitoxin system, RelE/ParE toxin family	0	0	1	0	0	1	0	0	0	0	2	2	1	0	1	0	1	2	0	1	0	0	0	0	0	3	1	2	3	1	2	0	0
IPR007721	D-ribose pyranase RbsD/L-fucose mutarotase FucU	0	0	0	1	1	1	0	1	0	1	0	0	0	0	0	0	1	1	1	1	1	1	1	1	1	1	0	0	0	0	0	1	1
IPR007730	Sporulation-like domain	0	0	0	0	0	0	0	0	0	0	0	0	0	0	0	0	0	0	1	0	0	0	0	0	0	0	0	0	0	0	0	0	3
IPR007731	Protein of unknown function DUF669	0	0	0	0	0	0	0	0	0	0	0	0	0	0	0	0	1	0	0	0	0	0	0	0	0	0	1	0	0	0	1	0	0
IPR007737	Mga helix-turn-helix domain	2	1	2	2	4	2	2	2	1	1	3	5	6	4	4	2	3	3	26	3	20	4	5	33	2	5	1	1	4	2	7	2	3
IPR007759	HB1/Asxl, restriction endonuclease HTH domain	1	1	1	1	1	1	1	0	1	1	1	1	1	1	1	1	1	1	1	1	1	1	1	1	1	1	1	1	1	1	1	1	1
IPR007760	Manganese catalase	0	0	0	0	0	0	0	0	0	0	0	0	0	0	0	0	0	0	0	0	0	1	3	0	0	0	0	0	0	0	0	0	5
IPR007788	Glutaminyl-peptide cyclotransferase	0	0	0	0	0	0	0	0	0	0	0	0	0	0	0	0	1	0	0	0	0	0	0	0	0	0	2	2	1	2	1	2	0
IPR007793	DivIVA family	2	2	2	2	2	2	2	2	2	2	2	2	2	2	2	2	3	2	2	2	0	2	2	2	2	2	2	3	3	3	3	3	2
IPR007809	FlgN-like protein	0	0	0	0	0	0	0	0	0	0	0	0	0	0	0	0	0	1	0	1	0	1	1	0	1	1	0	0	0	0	0	0	1
IPR007820	AbrB family	1	1	1	1	1	1	1	1	1	1	0	0	0	0	0	0	0	0	0	0	0	0	0	0	0	0	0	0	0	0	0	1	1
IPR007822	Lanthionine synthetase C-like	0	0	0	0	0	0	0	0	0	0	0	0	0	0	0	0	0	0	0	0	0	0	0	0	0	0	0	1	1	0	0	0	0
IPR007829	TM2 domain	0	0	0	0	0	0	0	0	0	0	0	0	0	0	0	0	0	1	1	0	0	0	0	0	1	0	0	1	0	0	0	1	1
IPR007831	General secretory system II, protein E, N-terminal	0	1	1	1	0	1	0	0	1	1	0	0	0	0	0	0	0	0	0	1	1	0	0	0	0	0	0	0	0	0	0	0	0
IPR007835	MOFRL domain	0	0	0	1	1	1	0	0	1	0	0	1	0	0	0	0	0	0	0	0	0	0	0	0	0	0	0	0	0	0	0	0	0
IPR007838	Cell division protein ZapA-like	1	1	0	1	1	1	1	1	1	1	1	1	1	1	1	1	1	1	1	1	1	1	1	1	1	1	1	1	1	1	1	1	1
IPR007841	Uncharacterised protein family UPF0210	1	1	1	1	1	1	1	0	0	1	0	1	1	1	1	1	0	0	0	0	1	0	0	1	0	0	0	0	0	0	1	0	0
IPR007848	Methyltransferase small domain	2	2	2	2	2	2	2	0	2	2	2	2	2	2	2	2	2	2	2	3	2	2	2	2	2	2	2	1	2	2	1	2	1
IPR007860	DNA mismatch repair protein MutS, connector domain	1	1	1	1	1	1	1	1	1	1	1	1	1	1	1	1	1	1	1	1	1	1	1	1	1	1	1	1	1	1	1	1	1
IPR007861	DNA mismatch repair protein MutS, clamp	1	1	1	1	1	1	1	1	1	1	1	1	1	1	1	1	1	1	1	1	1	1	1	1	1	1	1	1	1	1	1	1	1
IPR007862	Adenylate kinase, active site lid domain	1	1	1	1	1	1	1	1	1	1	1	1	1	1	1	1	1	1	1	1	1	1	1	1	1	1	1	1	1	1	1	1	1
IPR007863	Peptidase M16, C-terminal	2	2	2	2	2	2	2	2	2	2	1	1	1	1	1	1	2	3	2	2	2	2	7	2	2	3	1	1	1	1	2	1	4
IPR007864	Urease accessory protein UreE, C-terminal domain	0	0	0	0	1	0	0	0	0	0	0	0	0	0	1	0	0	0	0	0	0	0	0	0	0	0	0	0	0	0	0	0	0
IPR007886	Alanine dehydrogenase/pyridine nucleotide transhydrogenase, N-terminal	1	2	1	1	1	1	1	1	1	1	0	0	1	1	1	1	0	2	1	2	1	2	2	2	2	2	0	1	1	1	1	3	1
IPR007887	NTF2-like N-terminal transpeptidase	0	0	0	0	0	0	0	0	0	0	0	0	0	0	0	0	0	1	1	1	1	1	1	1	1	1	0	0	0	0	0	0	1
IPR007899	CHAD domain	1	1	1	1	1	1	1	1	1	1	0	0	0	1	0	1	0	0	0	0	0	0	0	0	0	0	0	0	0	0	0	0	0
IPR007920	Protein of unknown function UPF0223	1	1	1	1	1	1	1	1	1	1	1	1	1	1	1	1	1	1	1	1	0	1	1	1	1	1	1	1	1	1	1	1	1
IPR007921	CHAP domain	0	0	0	0	0	0	0	0	0	0	10	2	2	0	1	0	3	0	1	0	0	0	0	0	0	0	1	1	0	1	3	3	0
IPR007936	Virulence-associated E	1	0	1	1	0	0	0	0	0	0	0	0	0	0	0	0	0	0	0	0	0	0	0	0	0	0	0	1	0	0	0	0	0
IPR008000	Rhamnose/fucose mutarotase	0	0	0	1	0	1	1	0	0	0	0	0	0	0	0	0	0	0	0	0	0	0	0	0	0	1	0	0	0	0	0	0	1
IPR008003	Protein of unknown function DUF739	1	0	0	0	1	0	0	0	0	0	0	0	1	0	0	0	0	0	0	0	0	0	0	0	0	0	0	1	0	0	0	0	0
IPR008006	Peptidase M26, N-terminal domain	0	0	0	0	0	0	0	0	0	0	0	0	0	0	0	0	2	0	0	0	0	0	0	0	0	0	0	0	0	0	0	0	0
IPR008007	Peptidase M42	3	3	3	3	3	3	3	3	3	3	0	1	1	1	1	1	5	3	3	2	1	3	3	3	4	3	2	3	4	3	2	3	3
IPR008009	Putative Ig	0	0	0	0	0	0	0	0	0	0	0	0	0	0	0	0	0	0	0	0	0	0	0	0	0	0	1	0	0	1	0	0	0
IPR008024	YiaAB two helix	0	0	0	0	0	0	0	0	0	0	0	0	0	0	0	0	0	0	1	0	0	0	0	0	0	0	0	0	0	0	0	0	1
IPR008025	CPI-17	0	0	0	0	0	0	0	0	0	0	0	0	0	0	0	0	0	0	1	0	0	0	0	0	0	0	0	0	0	0	0	0	0
IPR008030	NmrA-like domain	3	3	2	2	2	2	1	3	2	3	0	0	0	1	0	1	0	2	0	4	0	1	1	1	0	2	0	0	0	0	0	0	0
IPR008040	Hydantoinaseoxoprolinase, N-terminal	0	0	0	0	0	0	0	0	0	0	0	0	0	0	0	0	0	0	0	0	0	0	0	0	0	0	0	0	0	0	2	0	0
IPR008044	Bacteriophage lysin	0	0	0	0	0	0	0	0	0	0	20	0	0	0	0	0	0	0	1	0	0	0	0	1	0	0	0	1	1	0	2	1	0
IPR008089	Nucleotide sugar epimerase	0	0	0	0	0	0	0	0	0	0	0	0	1	0	1	0	0	2	0	0	0	1	0	1	1	2	1	1	0	0	1	1	0
IPR008135	Competence-induced protein CinA	0	0	0	0	0	0	0	0	0	0	1	1	1	1	1	1	0	1	1	1	1	1	1	1	1	1	1	0	1	1	1	1	0
IPR008136	CinA, C-terminal	1	1	1	1	1	1	1	1	1	1	1	1	1	1	1	1	0	1	1	1	1	1	1	1	1	1	1	1	1	1	1	1	1
IPR008141	Alanine dehydrogenase	0	0	0	0	0	0	0	0	0	0	0	0	1	1	1	1	0	1	1	1	1	1	1	1	1	1	0	1	1	1	1	1	0
IPR008142	Alanine dehydrogenase/NAD(P) transhydrogenase, conserved site-1	0	0	0	0	0	0	0	0	0	0	0	0	0	0	1	0	0	1	0	1	0	1	1	0	1	1	0	0	0	1	0	1	0
IPR008143	Alanine dehydrogenase/pyridine nucleotide transhydrogenase, conserved site-2	0	0	0	0	0	0	0	0	0	0	0	0	1	1	0	1	0	0	1	0	0	0	0	0	0	0	0	1	1	1	1	2	0
IPR008145	Guanylate kinase/L-type calcium channel beta subunit	1	1	1	1	1	1	1	1	1	1	1	1	1	1	1	1	1	1	1	2	0	1	1	1	2	1	1	1	1	1	1	1	1
IPR008146	Glutamine synthetase, catalytic domain	1	1	1	1	1	1	1	0	1	1	2	1	1	1	1	1	1	2	1	2	1	2	2	1	1	2	1	1	0	1	1	1	1
IPR008147	Glutamine synthetase, beta-Grasp domain	1	1	1	1	1	1	1	0	1	1	2	1	1	1	1	1	1	2	1	2	1	2	2	1	1	2	1	1	0	1	1	1	1
[truncated: 2,714 more rows]
