# Supplementary material for: Genome-guided analysis allows the identification of novel physiological traits in Trichococcus species
Source: BMC Genomics. 2020 Jan 8;21:24. doi: 10.1186/s12864-019-6410-x (PMC6950789; doi:10.1186/s12864-019-6410-x)
Supplement: Supplementary file 3 — Additional file 3. Common protein domains in Trichococcus strains. XLSX 28 kb. [file 12864_2019_6410_MOESM3_ESM.xlsx]

## Sheet: Shared Domains
Species	InterPro domain	Domain Description
T.pasteurii	IPR011527	ABC transporter type 1, transmembrane domain
Trichococcus_strain_ES5	IPR011527	ABC transporter type 1, transmembrane domain
T.flocculiformis	IPR011527	ABC transporter type 1, transmembrane domain
T.paludicola	IPR011527	ABC transporter type 1, transmembrane domain
T.collinsii	IPR011527	ABC transporter type 1, transmembrane domain
T.pasteurii	IPR011527	ABC transporter type 1, transmembrane domain
T.paludicola	IPR011527	ABC transporter type 1, transmembrane domain
T.patagoniensis	IPR011527	ABC transporter type 1, transmembrane domain
T.flocculiformis	IPR011527	ABC transporter type 1, transmembrane domain
T.collinsii	IPR011527	ABC transporter type 1, transmembrane domain
Trichococcus_strain_ES5	IPR011527	ABC transporter type 1, transmembrane domain
T.alkaliphilus	IPR011527	ABC transporter type 1, transmembrane domain
T.patagoniensis	IPR011527	ABC transporter type 1, transmembrane domain
T.alkaliphilus	IPR011527	ABC transporter type 1, transmembrane domain
T.pasteurii	IPR003439	ABC transporter-like
Trichococcus_strain_ES5	IPR003439	ABC transporter-like
T.flocculiformis	IPR003439	ABC transporter-like
T.paludicola	IPR003439	ABC transporter-like
T.paludicola	IPR003439	ABC transporter-like
T.collinsii	IPR003439	ABC transporter-like
T.pasteurii	IPR003439	ABC transporter-like
T.paludicola	IPR003439	ABC transporter-like
T.pasteurii	IPR003439	ABC transporter-like
T.paludicola	IPR003439	ABC transporter-like
T.patagoniensis	IPR003439	ABC transporter-like
T.flocculiformis	IPR003439	ABC transporter-like
T.flocculiformis	IPR003439	ABC transporter-like
T.collinsii	IPR003439	ABC transporter-like
Trichococcus_strain_ES5	IPR003439	ABC transporter-like
T.alkaliphilus	IPR003439	ABC transporter-like
Trichococcus_strain_ES5	IPR003439	ABC transporter-like
T.alkaliphilus	IPR003439	ABC transporter-like
T.patagoniensis	IPR003439	ABC transporter-like
T.patagoniensis	IPR003439	ABC transporter-like
T.collinsii	IPR003439	ABC transporter-like
T.ilyis	IPR003439	ABC transporter-like
T.alkaliphilus	IPR003439	ABC transporter-like
T.scherbakoviae	IPR003439	ABC transporter-like
T.collinsii	IPR003439	ABC transporter-like
T.alkaliphilus	IPR003439	ABC transporter-like
T.paludicola	IPR013525	ABC-2 type transporter
T.flocculiformis	IPR013525	ABC-2 type transporter
T.pasteurii	IPR013525	ABC-2 type transporter
T.alkaliphilus	IPR013525	ABC-2 type transporter
T.scherbakoviae	IPR013525	ABC-2 type transporter
T.collinsii	IPR013525	ABC-2 type transporter
T.ilyis	IPR013525	ABC-2 type transporter
Trichococcus_strain_ES5	IPR013525	ABC-2 type transporter
T.patagoniensis	IPR013525	ABC-2 type transporter
T.collinsii	IPR002656	Acyltransferase 3
T.patagoniensis	IPR002656	Acyltransferase 3
Trichococcus_strain_ES5	IPR002656	Acyltransferase 3
T.flocculiformis	IPR002656	Acyltransferase 3
T.paludicola	IPR002656	Acyltransferase 3
T.pasteurii	IPR002656	Acyltransferase 3
T.alkaliphilus	IPR002656	Acyltransferase 3
T.patagoniensis	IPR002305	Aminoacyl-tRNA synthetase, class Ic
T.pasteurii	IPR002305	Aminoacyl-tRNA synthetase, class Ic
T.collinsii	IPR002305	Aminoacyl-tRNA synthetase, class Ic
T.paludicola	IPR002305	Aminoacyl-tRNA synthetase, class Ic
T.scherbakoviae	IPR002305	Aminoacyl-tRNA synthetase, class Ic
T.ilyis	IPR002305	Aminoacyl-tRNA synthetase, class Ic
Trichococcus_strain_ES5	IPR002305	Aminoacyl-tRNA synthetase, class Ic
T.flocculiformis	IPR002305	Aminoacyl-tRNA synthetase, class Ic
T.alkaliphilus	IPR002305	Aminoacyl-tRNA synthetase, class Ic
T.pasteurii	IPR004364	Aminoacyl-tRNA synthetase, class II (D/K/N)
T.collinsii	IPR004364	Aminoacyl-tRNA synthetase, class II (D/K/N)
T.flocculiformis	IPR004364	Aminoacyl-tRNA synthetase, class II (D/K/N)
Trichococcus_strain_ES5	IPR004364	Aminoacyl-tRNA synthetase, class II (D/K/N)
T.alkaliphilus	IPR004364	Aminoacyl-tRNA synthetase, class II (D/K/N)
T.patagoniensis	IPR004364	Aminoacyl-tRNA synthetase, class II (D/K/N)
T.paludicola	IPR004364	Aminoacyl-tRNA synthetase, class II (D/K/N)
T.alkaliphilus	IPR004839	Aminotransferase, class I/classII
T.patagoniensis	IPR004839	Aminotransferase, class I/classII
T.paludicola	IPR004839	Aminotransferase, class I/classII
T.pasteurii	IPR004839	Aminotransferase, class I/classII
T.pasteurii	IPR004839	Aminotransferase, class I/classII
Trichococcus_strain_ES5	IPR004839	Aminotransferase, class I/classII
T.scherbakoviae	IPR004839	Aminotransferase, class I/classII
T.scherbakoviae	IPR004839	Aminotransferase, class I/classII
T.ilyis	IPR004839	Aminotransferase, class I/classII
T.ilyis	IPR004839	Aminotransferase, class I/classII
T.collinsii	IPR004839	Aminotransferase, class I/classII
T.collinsii	IPR004839	Aminotransferase, class I/classII
T.alkaliphilus	IPR004839	Aminotransferase, class I/classII
Trichococcus_strain_ES5	IPR004839	Aminotransferase, class I/classII
T.patagoniensis	IPR004839	Aminotransferase, class I/classII
T.flocculiformis	IPR004839	Aminotransferase, class I/classII
T.paludicola	IPR004839	Aminotransferase, class I/classII
T.flocculiformis	IPR004839	Aminotransferase, class I/classII
T.flocculiformis	IPR003313	AraC-type arabinose-binding/dimerisation domain
Trichococcus_strain_ES5	IPR003313	AraC-type arabinose-binding/dimerisation domain
T.scherbakoviae	IPR003313	AraC-type arabinose-binding/dimerisation domain
T.pasteurii	IPR003313	AraC-type arabinose-binding/dimerisation domain
T.collinsii	IPR003313	AraC-type arabinose-binding/dimerisation domain
T.alkaliphilus	IPR003313	AraC-type arabinose-binding/dimerisation domain
T.paludicola	IPR003313	AraC-type arabinose-binding/dimerisation domain
T.ilyis	IPR003313	AraC-type arabinose-binding/dimerisation domain
T.patagoniensis	IPR003313	AraC-type arabinose-binding/dimerisation domain
T.pasteurii	IPR029419	Argininosuccinate lyase, C-terminal
T.collinsii	IPR029419	Argininosuccinate lyase, C-terminal
T.ilyis	IPR029419	Argininosuccinate lyase, C-terminal
T.flocculiformis	IPR029419	Argininosuccinate lyase, C-terminal
T.patagoniensis	IPR029419	Argininosuccinate lyase, C-terminal
T.paludicola	IPR029419	Argininosuccinate lyase, C-terminal
T.scherbakoviae	IPR029419	Argininosuccinate lyase, C-terminal
T.alkaliphilus	IPR029419	Argininosuccinate lyase, C-terminal
Trichococcus_strain_ES5	IPR029419	Argininosuccinate lyase, C-terminal
Trichococcus_strain_ES5	IPR001048	Aspartate/glutamate/uridylate kinase
T.flocculiformis	IPR001048	Aspartate/glutamate/uridylate kinase
T.paludicola	IPR001048	Aspartate/glutamate/uridylate kinase
T.collinsii	IPR001048	Aspartate/glutamate/uridylate kinase
T.alkaliphilus	IPR001048	Aspartate/glutamate/uridylate kinase
T.pasteurii	IPR001048	Aspartate/glutamate/uridylate kinase
T.patagoniensis	IPR001048	Aspartate/glutamate/uridylate kinase
T.paludicola	IPR011708	Bacterial DNA polymerase III, alpha subunit
T.flocculiformis	IPR011708	Bacterial DNA polymerase III, alpha subunit
T.patagoniensis	IPR011708	Bacterial DNA polymerase III, alpha subunit
T.pasteurii	IPR011708	Bacterial DNA polymerase III, alpha subunit
Trichococcus_strain_ES5	IPR011708	Bacterial DNA polymerase III, alpha subunit
T.collinsii	IPR011708	Bacterial DNA polymerase III, alpha subunit
T.alkaliphilus	IPR011708	Bacterial DNA polymerase III, alpha subunit
T.alkaliphilus	IPR005177	Bifunctional kinase-pyrophosphorylase
T.pasteurii	IPR005177	Bifunctional kinase-pyrophosphorylase
T.collinsii	IPR005177	Bifunctional kinase-pyrophosphorylase
T.flocculiformis	IPR005177	Bifunctional kinase-pyrophosphorylase
T.patagoniensis	IPR005177	Bifunctional kinase-pyrophosphorylase
T.paludicola	IPR005177	Bifunctional kinase-pyrophosphorylase
Trichococcus_strain_ES5	IPR005177	Bifunctional kinase-pyrophosphorylase
T.collinsii	IPR000462	CDP-alcohol phosphatidyltransferase
T.paludicola	IPR000462	CDP-alcohol phosphatidyltransferase
T.pasteurii	IPR000462	CDP-alcohol phosphatidyltransferase
T.ilyis	IPR000462	CDP-alcohol phosphatidyltransferase
T.alkaliphilus	IPR000462	CDP-alcohol phosphatidyltransferase
Trichococcus_strain_ES5	IPR000462	CDP-alcohol phosphatidyltransferase
T.scherbakoviae	IPR000462	CDP-alcohol phosphatidyltransferase
T.patagoniensis	IPR000462	CDP-alcohol phosphatidyltransferase
T.flocculiformis	IPR000462	CDP-alcohol phosphatidyltransferase
T.pasteurii	IPR001667	DDH domain
T.patagoniensis	IPR001667	DDH domain
T.paludicola	IPR001667	DDH domain
T.flocculiformis	IPR001667	DDH domain
T.alkaliphilus	IPR001667	DDH domain
Trichococcus_strain_ES5	IPR001667	DDH domain
T.pasteurii	IPR001441	Decaprenyl diphosphate synthase-like
Trichococcus_strain_ES5	IPR001441	Decaprenyl diphosphate synthase-like
T.paludicola	IPR001441	Decaprenyl diphosphate synthase-like
T.flocculiformis	IPR001441	Decaprenyl diphosphate synthase-like
T.alkaliphilus	IPR001441	Decaprenyl diphosphate synthase-like
T.collinsii	IPR001441	Decaprenyl diphosphate synthase-like
T.patagoniensis	IPR001441	Decaprenyl diphosphate synthase-like
T.pasteurii	IPR003156	DHHA1 domain
T.patagoniensis	IPR003156	DHHA1 domain
T.collinsii	IPR003156	DHHA1 domain
T.paludicola	IPR003156	DHHA1 domain
T.flocculiformis	IPR003156	DHHA1 domain
T.alkaliphilus	IPR003156	DHHA1 domain
Trichococcus_strain_ES5	IPR003156	DHHA1 domain
T.pasteurii	IPR000829	Diacylglycerol kinase, prokaryotic
T.alkaliphilus	IPR000829	Diacylglycerol kinase, prokaryotic
T.paludicola	IPR000829	Diacylglycerol kinase, prokaryotic
T.collinsii	IPR000829	Diacylglycerol kinase, prokaryotic
T.flocculiformis	IPR000829	Diacylglycerol kinase, prokaryotic
Trichococcus_strain_ES5	IPR000829	Diacylglycerol kinase, prokaryotic
T.patagoniensis	IPR000829	Diacylglycerol kinase, prokaryotic
T.flocculiformis	IPR000581	Dihydroxy-acid/6-phosphogluconate dehydratase
Trichococcus_strain_ES5	IPR000581	Dihydroxy-acid/6-phosphogluconate dehydratase
T.paludicola	IPR000581	Dihydroxy-acid/6-phosphogluconate dehydratase
T.patagoniensis	IPR000581	Dihydroxy-acid/6-phosphogluconate dehydratase
T.alkaliphilus	IPR000581	Dihydroxy-acid/6-phosphogluconate dehydratase
T.pasteurii	IPR000581	Dihydroxy-acid/6-phosphogluconate dehydratase
T.ilyis	IPR000581	Dihydroxy-acid/6-phosphogluconate dehydratase
T.collinsii	IPR000581	Dihydroxy-acid/6-phosphogluconate dehydratase
T.scherbakoviae	IPR000581	Dihydroxy-acid/6-phosphogluconate dehydratase
T.flocculiformis	IPR018060	DNA binding HTH domain, AraC-type
Trichococcus_strain_ES5	IPR018060	DNA binding HTH domain, AraC-type
T.scherbakoviae	IPR018060	DNA binding HTH domain, AraC-type
T.pasteurii	IPR018060	DNA binding HTH domain, AraC-type
T.collinsii	IPR018060	DNA binding HTH domain, AraC-type
T.alkaliphilus	IPR018060	DNA binding HTH domain, AraC-type
T.paludicola	IPR018060	DNA binding HTH domain, AraC-type
T.ilyis	IPR018060	DNA binding HTH domain, AraC-type
T.patagoniensis	IPR018060	DNA binding HTH domain, AraC-type
T.paludicola	IPR024754	DNA polymerase III polC-like, N-terminal domain II
T.flocculiformis	IPR024754	DNA polymerase III polC-like, N-terminal domain II
T.patagoniensis	IPR024754	DNA polymerase III polC-like, N-terminal domain II
T.pasteurii	IPR024754	DNA polymerase III polC-like, N-terminal domain II
Trichococcus_strain_ES5	IPR024754	DNA polymerase III polC-like, N-terminal domain II
T.collinsii	IPR024754	DNA polymerase III polC-like, N-terminal domain II
T.alkaliphilus	IPR024754	DNA polymerase III polC-like, N-terminal domain II
T.paludicola	IPR028112	DNA polymerase III polC-type, N-terminal domain I
T.flocculiformis	IPR028112	DNA polymerase III polC-type, N-terminal domain I
T.patagoniensis	IPR028112	DNA polymerase III polC-type, N-terminal domain I
T.pasteurii	IPR028112	DNA polymerase III polC-type, N-terminal domain I
Trichococcus_strain_ES5	IPR028112	DNA polymerase III polC-type, N-terminal domain I
T.collinsii	IPR028112	DNA polymerase III polC-type, N-terminal domain I
T.alkaliphilus	IPR028112	DNA polymerase III polC-type, N-terminal domain I
T.paludicola	IPR029460	DNA polymerase, helix-hairpin-helix motif
T.flocculiformis	IPR029460	DNA polymerase, helix-hairpin-helix motif
T.patagoniensis	IPR029460	DNA polymerase, helix-hairpin-helix motif
T.pasteurii	IPR029460	DNA polymerase, helix-hairpin-helix motif
Trichococcus_strain_ES5	IPR029460	DNA polymerase, helix-hairpin-helix motif
T.collinsii	IPR029460	DNA polymerase, helix-hairpin-helix motif
T.alkaliphilus	IPR029460	DNA polymerase, helix-hairpin-helix motif
T.collinsii	IPR022572	DNA replication/recombination mediator RecO, N-terminal
T.flocculiformis	IPR022572	DNA replication/recombination mediator RecO, N-terminal
T.alkaliphilus	IPR022572	DNA replication/recombination mediator RecO, N-terminal
T.patagoniensis	IPR022572	DNA replication/recombination mediator RecO, N-terminal
Trichococcus_strain_ES5	IPR022572	DNA replication/recombination mediator RecO, N-terminal
T.paludicola	IPR022572	DNA replication/recombination mediator RecO, N-terminal
T.pasteurii	IPR022572	DNA replication/recombination mediator RecO, N-terminal
Trichococcus_strain_ES5	IPR007393	Domain of unknown function DUF448
T.flocculiformis	IPR007393	Domain of unknown function DUF448
T.pasteurii	IPR007393	Domain of unknown function DUF448
T.patagoniensis	IPR007393	Domain of unknown function DUF448
T.paludicola	IPR007393	Domain of unknown function DUF448
T.alkaliphilus	IPR007393	Domain of unknown function DUF448
T.collinsii	IPR007393	Domain of unknown function DUF448
T.patagoniensis	IPR000620	EamA domain
T.patagoniensis	IPR000620	EamA domain
T.paludicola	IPR000620	EamA domain
T.paludicola	IPR000620	EamA domain
Trichococcus_strain_ES5	IPR000620	EamA domain
Trichococcus_strain_ES5	IPR000620	EamA domain
T.flocculiformis	IPR000620	EamA domain
T.flocculiformis	IPR000620	EamA domain
T.ilyis	IPR000620	EamA domain
T.ilyis	IPR000620	EamA domain
T.alkaliphilus	IPR000620	EamA domain
T.alkaliphilus	IPR000620	EamA domain
T.scherbakoviae	IPR000620	EamA domain
T.scherbakoviae	IPR000620	EamA domain
T.collinsii	IPR000620	EamA domain
T.collinsii	IPR000620	EamA domain
T.pasteurii	IPR000620	EamA domain
T.pasteurii	IPR000620	EamA domain
T.collinsii	IPR000064	Endopeptidase, NLPC/P60 domain
T.paludicola	IPR000064	Endopeptidase, NLPC/P60 domain
T.patagoniensis	IPR000064	Endopeptidase, NLPC/P60 domain
T.flocculiformis	IPR000064	Endopeptidase, NLPC/P60 domain
T.pasteurii	IPR000064	Endopeptidase, NLPC/P60 domain
Trichococcus_strain_ES5	IPR000064	Endopeptidase, NLPC/P60 domain
T.scherbakoviae	IPR000064	Endopeptidase, NLPC/P60 domain
T.ilyis	IPR000064	Endopeptidase, NLPC/P60 domain
T.alkaliphilus	IPR000064	Endopeptidase, NLPC/P60 domain
T.collinsii	IPR002036	Endoribonuclease YbeY
T.patagoniensis	IPR002036	Endoribonuclease YbeY
T.flocculiformis	IPR002036	Endoribonuclease YbeY
T.pasteurii	IPR002036	Endoribonuclease YbeY
T.alkaliphilus	IPR002036	Endoribonuclease YbeY
Trichococcus_strain_ES5	IPR002036	Endoribonuclease YbeY
T.paludicola	IPR002036	Endoribonuclease YbeY
T.paludicola	IPR013520	Exonuclease, RNase T/DNA polymerase III
T.flocculiformis	IPR013520	Exonuclease, RNase T/DNA polymerase III
T.patagoniensis	IPR013520	Exonuclease, RNase T/DNA polymerase III
T.pasteurii	IPR013520	Exonuclease, RNase T/DNA polymerase III
Trichococcus_strain_ES5	IPR013520	Exonuclease, RNase T/DNA polymerase III
T.collinsii	IPR013520	Exonuclease, RNase T/DNA polymerase III
T.alkaliphilus	IPR013520	Exonuclease, RNase T/DNA polymerase III
T.alkaliphilus	IPR023753	FAD/NAD(P)-binding domain
T.ilyis	IPR023753	FAD/NAD(P)-binding domain
Trichococcus_strain_ES5	IPR023753	FAD/NAD(P)-binding domain
T.scherbakoviae	IPR023753	FAD/NAD(P)-binding domain
T.patagoniensis	IPR023753	FAD/NAD(P)-binding domain
T.collinsii	IPR023753	FAD/NAD(P)-binding domain
T.pasteurii	IPR023753	FAD/NAD(P)-binding domain
T.flocculiformis	IPR023753	FAD/NAD(P)-binding domain
T.paludicola	IPR023753	FAD/NAD(P)-binding domain
T.collinsii	IPR002481	Ferric-uptake regulator
T.paludicola	IPR002481	Ferric-uptake regulator
T.patagoniensis	IPR002481	Ferric-uptake regulator
Trichococcus_strain_ES5	IPR002481	Ferric-uptake regulator
T.alkaliphilus	IPR002481	Ferric-uptake regulator
T.pasteurii	IPR002481	Ferric-uptake regulator
T.flocculiformis	IPR002481	Ferric-uptake regulator
T.paludicola	IPR003680	Flavodoxin-like fold
T.pasteurii	IPR003680	Flavodoxin-like fold
T.flocculiformis	IPR003680	Flavodoxin-like fold
T.scherbakoviae	IPR003680	Flavodoxin-like fold
T.alkaliphilus	IPR003680	Flavodoxin-like fold
T.ilyis	IPR003680	Flavodoxin-like fold
T.collinsii	IPR003680	Flavodoxin-like fold
T.patagoniensis	IPR003680	Flavodoxin-like fold
Trichococcus_strain_ES5	IPR003680	Flavodoxin-like fold
T.pasteurii	IPR022761	Fumarate lyase, N-terminal
T.collinsii	IPR022761	Fumarate lyase, N-terminal
T.ilyis	IPR022761	Fumarate lyase, N-terminal
T.flocculiformis	IPR022761	Fumarate lyase, N-terminal
T.patagoniensis	IPR022761	Fumarate lyase, N-terminal
T.paludicola	IPR022761	Fumarate lyase, N-terminal
T.scherbakoviae	IPR022761	Fumarate lyase, N-terminal
T.alkaliphilus	IPR022761	Fumarate lyase, N-terminal
Trichococcus_strain_ES5	IPR022761	Fumarate lyase, N-terminal
T.patagoniensis	IPR006204	GHMP kinase N-terminal domain
T.alkaliphilus	IPR006204	GHMP kinase N-terminal domain
T.collinsii	IPR006204	GHMP kinase N-terminal domain
T.flocculiformis	IPR006204	GHMP kinase N-terminal domain
Trichococcus_strain_ES5	IPR006204	GHMP kinase N-terminal domain
T.pasteurii	IPR006204	GHMP kinase N-terminal domain
T.paludicola	IPR006204	GHMP kinase N-terminal domain
T.ilyis	IPR006204	GHMP kinase N-terminal domain
T.scherbakoviae	IPR006204	GHMP kinase N-terminal domain
T.patagoniensis	IPR013750	GHMP kinase, C-terminal domain
T.alkaliphilus	IPR013750	GHMP kinase, C-terminal domain
T.collinsii	IPR013750	GHMP kinase, C-terminal domain
T.flocculiformis	IPR013750	GHMP kinase, C-terminal domain
Trichococcus_strain_ES5	IPR013750	GHMP kinase, C-terminal domain
T.pasteurii	IPR013750	GHMP kinase, C-terminal domain
T.paludicola	IPR013750	GHMP kinase, C-terminal domain
T.ilyis	IPR013750	GHMP kinase, C-terminal domain
T.scherbakoviae	IPR013750	GHMP kinase, C-terminal domain
Trichococcus_strain_ES5	IPR002310	Glycine-tRNA ligase, alpha subunit
T.flocculiformis	IPR002310	Glycine-tRNA ligase, alpha subunit
T.alkaliphilus	IPR002310	Glycine-tRNA ligase, alpha subunit
T.collinsii	IPR002310	Glycine-tRNA ligase, alpha subunit
T.paludicola	IPR002310	Glycine-tRNA ligase, alpha subunit
T.pasteurii	IPR002310	Glycine-tRNA ligase, alpha subunit
T.patagoniensis	IPR002310	Glycine-tRNA ligase, alpha subunit
T.pasteurii	IPR015944	Glycine-tRNA ligase, beta subunit
Trichococcus_strain_ES5	IPR015944	Glycine-tRNA ligase, beta subunit
T.paludicola	IPR015944	Glycine-tRNA ligase, beta subunit
T.collinsii	IPR015944	Glycine-tRNA ligase, beta subunit
T.flocculiformis	IPR015944	Glycine-tRNA ligase, beta subunit
T.alkaliphilus	IPR015944	Glycine-tRNA ligase, beta subunit
T.patagoniensis	IPR015944	Glycine-tRNA ligase, beta subunit
T.scherbakoviae	IPR001764	Glycoside hydrolase, family 3, N-terminal
T.patagoniensis	IPR001764	Glycoside hydrolase, family 3, N-terminal
T.paludicola	IPR001764	Glycoside hydrolase, family 3, N-terminal
T.collinsii	IPR001764	Glycoside hydrolase, family 3, N-terminal
T.pasteurii	IPR001764	Glycoside hydrolase, family 3, N-terminal
Trichococcus_strain_ES5	IPR001764	Glycoside hydrolase, family 3, N-terminal
T.flocculiformis	IPR001764	Glycoside hydrolase, family 3, N-terminal
T.alkaliphilus	IPR001764	Glycoside hydrolase, family 3, N-terminal
T.ilyis	IPR001764	Glycoside hydrolase, family 3, N-terminal
T.pasteurii	IPR000182	GNAT domain
T.alkaliphilus	IPR000182	GNAT domain
Trichococcus_strain_ES5	IPR000182	GNAT domain
T.ilyis	IPR000182	GNAT domain
T.scherbakoviae	IPR000182	GNAT domain
T.collinsii	IPR000182	GNAT domain
T.paludicola	IPR000182	GNAT domain
T.flocculiformis	IPR000182	GNAT domain
T.patagoniensis	IPR000182	GNAT domain
T.flocculiformis	IPR006073	GTP binding domain
T.collinsii	IPR006073	GTP binding domain
T.pasteurii	IPR006073	GTP binding domain
T.alkaliphilus	IPR006073	GTP binding domain
Trichococcus_strain_ES5	IPR006073	GTP binding domain
T.paludicola	IPR006073	GTP binding domain
T.collinsii	IPR006073	GTP binding domain
T.paludicola	IPR006073	GTP binding domain
T.patagoniensis	IPR006073	GTP binding domain
Trichococcus_strain_ES5	IPR006073	GTP binding domain
T.pasteurii	IPR006073	GTP binding domain
T.flocculiformis	IPR006073	GTP binding domain
T.alkaliphilus	IPR006073	GTP binding domain
T.patagoniensis	IPR006073	GTP binding domain
T.collinsii	IPR006169	GTP1/OBG domain
T.alkaliphilus	IPR006169	GTP1/OBG domain
T.paludicola	IPR006169	GTP1/OBG domain
T.patagoniensis	IPR006169	GTP1/OBG domain
Trichococcus_strain_ES5	IPR006169	GTP1/OBG domain
T.pasteurii	IPR006169	GTP1/OBG domain
T.flocculiformis	IPR006169	GTP1/OBG domain
T.collinsii	IPR015349	GTP-binding protein OBG, C-terminal
T.alkaliphilus	IPR015349	GTP-binding protein OBG, C-terminal
T.paludicola	IPR015349	GTP-binding protein OBG, C-terminal
T.patagoniensis	IPR015349	GTP-binding protein OBG, C-terminal
Trichococcus_strain_ES5	IPR015349	GTP-binding protein OBG, C-terminal
T.pasteurii	IPR015349	GTP-binding protein OBG, C-terminal
T.flocculiformis	IPR015349	GTP-binding protein OBG, C-terminal
Trichococcus_strain_ES5	IPR001650	Helicase, C-terminal
T.alkaliphilus	IPR001650	Helicase, C-terminal
T.collinsii	IPR001650	Helicase, C-terminal
T.pasteurii	IPR001650	Helicase, C-terminal
T.patagoniensis	IPR001650	Helicase, C-terminal
T.paludicola	IPR001650	Helicase, C-terminal
T.flocculiformis	IPR001650	Helicase, C-terminal
Trichococcus_strain_ES5	IPR013663	Helicase, SWF/SNF/SWI type, bacterial
T.alkaliphilus	IPR013663	Helicase, SWF/SNF/SWI type, bacterial
T.collinsii	IPR013663	Helicase, SWF/SNF/SWI type, bacterial
T.pasteurii	IPR013663	Helicase, SWF/SNF/SWI type, bacterial
T.patagoniensis	IPR013663	Helicase, SWF/SNF/SWI type, bacterial
T.paludicola	IPR013663	Helicase, SWF/SNF/SWI type, bacterial
T.flocculiformis	IPR013663	Helicase, SWF/SNF/SWI type, bacterial
T.flocculiformis	IPR004044	K Homology domain, type 2
T.pasteurii	IPR004044	K Homology domain, type 2
Trichococcus_strain_ES5	IPR004044	K Homology domain, type 2
T.paludicola	IPR004044	K Homology domain, type 2
T.collinsii	IPR004044	K Homology domain, type 2
T.alkaliphilus	IPR004044	K Homology domain, type 2
T.patagoniensis	IPR004044	K Homology domain, type 2
T.alkaliphilus	IPR000887	KDPG/KHG aldolase
T.patagoniensis	IPR000887	KDPG/KHG aldolase
T.flocculiformis	IPR000887	KDPG/KHG aldolase
T.collinsii	IPR000887	KDPG/KHG aldolase
T.ilyis	IPR000887	KDPG/KHG aldolase
Trichococcus_strain_ES5	IPR000887	KDPG/KHG aldolase
T.paludicola	IPR000887	KDPG/KHG aldolase
T.pasteurii	IPR000887	KDPG/KHG aldolase
T.scherbakoviae	IPR000887	KDPG/KHG aldolase
T.paludicola	IPR025249	KH domain, NusA-like
T.flocculiformis	IPR025249	KH domain, NusA-like
Trichococcus_strain_ES5	IPR025249	KH domain, NusA-like
T.collinsii	IPR025249	KH domain, NusA-like
T.patagoniensis	IPR025249	KH domain, NusA-like
T.alkaliphilus	IPR025249	KH domain, NusA-like
T.pasteurii	IPR025249	KH domain, NusA-like
T.collinsii	IPR007156	LemA
T.paludicola	IPR007156	LemA
T.alkaliphilus	IPR007156	LemA
T.patagoniensis	IPR007156	LemA
T.pasteurii	IPR007156	LemA
Trichococcus_strain_ES5	IPR007156	LemA
T.flocculiformis	IPR007156	LemA
T.collinsii	IPR006199	LexA repressor, DNA-binding domain
T.alkaliphilus	IPR006199	LexA repressor, DNA-binding domain
T.patagoniensis	IPR006199	LexA repressor, DNA-binding domain
T.pasteurii	IPR006199	LexA repressor, DNA-binding domain
Trichococcus_strain_ES5	IPR006199	LexA repressor, DNA-binding domain
T.flocculiformis	IPR006199	LexA repressor, DNA-binding domain
T.paludicola	IPR006199	LexA repressor, DNA-binding domain
T.paludicola	IPR010445	Lipopolysaccharide assembly protein A domain
T.pasteurii	IPR010445	Lipopolysaccharide assembly protein A domain
T.collinsii	IPR010445	Lipopolysaccharide assembly protein A domain
T.patagoniensis	IPR010445	Lipopolysaccharide assembly protein A domain
Trichococcus_strain_ES5	IPR010445	Lipopolysaccharide assembly protein A domain
T.flocculiformis	IPR010445	Lipopolysaccharide assembly protein A domain
T.alkaliphilus	IPR010445	Lipopolysaccharide assembly protein A domain
Trichococcus_strain_ES5	IPR004628	Mannonate dehydratase
T.flocculiformis	IPR004628	Mannonate dehydratase
T.pasteurii	IPR004628	Mannonate dehydratase
T.collinsii	IPR004628	Mannonate dehydratase
T.patagoniensis	IPR004628	Mannonate dehydratase
T.alkaliphilus	IPR004628	Mannonate dehydratase
T.paludicola	IPR004628	Mannonate dehydratase
T.scherbakoviae	IPR004628	Mannonate dehydratase
T.ilyis	IPR004628	Mannonate dehydratase
T.patagoniensis	IPR000551	MerR-type HTH domain
T.ilyis	IPR000551	MerR-type HTH domain
Trichococcus_strain_ES5	IPR000551	MerR-type HTH domain
T.pasteurii	IPR000551	MerR-type HTH domain
T.flocculiformis	IPR000551	MerR-type HTH domain
T.paludicola	IPR000551	MerR-type HTH domain
T.scherbakoviae	IPR000551	MerR-type HTH domain
T.alkaliphilus	IPR000551	MerR-type HTH domain
T.collinsii	IPR000551	MerR-type HTH domain
Trichococcus_strain_ES5	IPR001279	Metallo-beta-lactamase
T.patagoniensis	IPR001279	Metallo-beta-lactamase
T.paludicola	IPR001279	Metallo-beta-lactamase
T.pasteurii	IPR001279	Metallo-beta-lactamase
T.collinsii	IPR001279	Metallo-beta-lactamase
T.flocculiformis	IPR001279	Metallo-beta-lactamase
T.alkaliphilus	IPR001279	Metallo-beta-lactamase
T.collinsii	IPR003735	Metal-sensitive transcriptional repressor
T.alkaliphilus	IPR003735	Metal-sensitive transcriptional repressor
Trichococcus_strain_ES5	IPR003735	Metal-sensitive transcriptional repressor
T.flocculiformis	IPR003735	Metal-sensitive transcriptional repressor
T.ilyis	IPR003735	Metal-sensitive transcriptional repressor
T.paludicola	IPR003735	Metal-sensitive transcriptional repressor
T.scherbakoviae	IPR003735	Metal-sensitive transcriptional repressor
T.patagoniensis	IPR003735	Metal-sensitive transcriptional repressor
T.pasteurii	IPR003735	Metal-sensitive transcriptional repressor
T.paludicola	IPR015413	Methionyl/Leucyl tRNA synthetase
T.flocculiformis	IPR015413	Methionyl/Leucyl tRNA synthetase
T.scherbakoviae	IPR015413	Methionyl/Leucyl tRNA synthetase
T.collinsii	IPR015413	Methionyl/Leucyl tRNA synthetase
T.ilyis	IPR015413	Methionyl/Leucyl tRNA synthetase
T.patagoniensis	IPR015413	Methionyl/Leucyl tRNA synthetase
T.pasteurii	IPR015413	Methionyl/Leucyl tRNA synthetase
T.alkaliphilus	IPR015413	Methionyl/Leucyl tRNA synthetase
Trichococcus_strain_ES5	IPR015413	Methionyl/Leucyl tRNA synthetase
T.collinsii	IPR013155	Methionyl/Valyl/Leucyl/Isoleucyl-tRNA synthetase, anticodon-binding
T.paludicola	IPR007358	Nucleoid-associated protein NdpA
T.collinsii	IPR007358	Nucleoid-associated protein NdpA
T.flocculiformis	IPR007358	Nucleoid-associated protein NdpA
T.scherbakoviae	IPR007358	Nucleoid-associated protein NdpA
T.alkaliphilus	IPR007358	Nucleoid-associated protein NdpA
T.patagoniensis	IPR007358	Nucleoid-associated protein NdpA
T.ilyis	IPR007358	Nucleoid-associated protein NdpA
T.pasteurii	IPR007358	Nucleoid-associated protein NdpA
Trichococcus_strain_ES5	IPR007358	Nucleoid-associated protein NdpA
Trichococcus_strain_ES5	IPR004104	Oxidoreductase, C-terminal
T.patagoniensis	IPR004104	Oxidoreductase, C-terminal
T.alkaliphilus	IPR004104	Oxidoreductase, C-terminal
T.paludicola	IPR004104	Oxidoreductase, C-terminal
T.alkaliphilus	IPR004104	Oxidoreductase, C-terminal
T.collinsii	IPR004104	Oxidoreductase, C-terminal
T.alkaliphilus	IPR004104	Oxidoreductase, C-terminal
T.patagoniensis	IPR004104	Oxidoreductase, C-terminal
T.flocculiformis	IPR004104	Oxidoreductase, C-terminal
T.scherbakoviae	IPR004104	Oxidoreductase, C-terminal
T.scherbakoviae	IPR004104	Oxidoreductase, C-terminal
T.ilyis	IPR004104	Oxidoreductase, C-terminal
T.scherbakoviae	IPR004104	Oxidoreductase, C-terminal
T.pasteurii	IPR004104	Oxidoreductase, C-terminal
T.flocculiformis	IPR004104	Oxidoreductase, C-terminal
T.paludicola	IPR004104	Oxidoreductase, C-terminal
T.collinsii	IPR004104	Oxidoreductase, C-terminal
T.collinsii	IPR004104	Oxidoreductase, C-terminal
T.paludicola	IPR004104	Oxidoreductase, C-terminal
T.ilyis	IPR004104	Oxidoreductase, C-terminal
T.patagoniensis	IPR004104	Oxidoreductase, C-terminal
T.ilyis	IPR004104	Oxidoreductase, C-terminal
T.pasteurii	IPR004104	Oxidoreductase, C-terminal
T.flocculiformis	IPR004104	Oxidoreductase, C-terminal
Trichococcus_strain_ES5	IPR004104	Oxidoreductase, C-terminal
T.pasteurii	IPR004104	Oxidoreductase, C-terminal
Trichococcus_strain_ES5	IPR004104	Oxidoreductase, C-terminal
Trichococcus_strain_ES5	IPR000683	Oxidoreductase, N-terminal
T.patagoniensis	IPR000683	Oxidoreductase, N-terminal
T.alkaliphilus	IPR000683	Oxidoreductase, N-terminal
T.paludicola	IPR000683	Oxidoreductase, N-terminal
T.alkaliphilus	IPR000683	Oxidoreductase, N-terminal
T.collinsii	IPR000683	Oxidoreductase, N-terminal
T.alkaliphilus	IPR000683	Oxidoreductase, N-terminal
T.patagoniensis	IPR000683	Oxidoreductase, N-terminal
T.flocculiformis	IPR000683	Oxidoreductase, N-terminal
T.scherbakoviae	IPR000683	Oxidoreductase, N-terminal
T.scherbakoviae	IPR000683	Oxidoreductase, N-terminal
T.ilyis	IPR000683	Oxidoreductase, N-terminal
T.scherbakoviae	IPR000683	Oxidoreductase, N-terminal
T.pasteurii	IPR000683	Oxidoreductase, N-terminal
T.flocculiformis	IPR000683	Oxidoreductase, N-terminal
T.paludicola	IPR000683	Oxidoreductase, N-terminal
T.collinsii	IPR000683	Oxidoreductase, N-terminal
T.collinsii	IPR000683	Oxidoreductase, N-terminal
T.paludicola	IPR000683	Oxidoreductase, N-terminal
T.ilyis	IPR000683	Oxidoreductase, N-terminal
T.patagoniensis	IPR000683	Oxidoreductase, N-terminal
T.ilyis	IPR000683	Oxidoreductase, N-terminal
T.pasteurii	IPR000683	Oxidoreductase, N-terminal
T.flocculiformis	IPR000683	Oxidoreductase, N-terminal
Trichococcus_strain_ES5	IPR000683	Oxidoreductase, N-terminal
T.pasteurii	IPR000683	Oxidoreductase, N-terminal
Trichococcus_strain_ES5	IPR000683	Oxidoreductase, N-terminal
T.alkaliphilus	IPR001478	PDZ domain
T.flocculiformis	IPR001478	PDZ domain
T.paludicola	IPR001478	PDZ domain
T.pasteurii	IPR001478	PDZ domain
T.collinsii	IPR001478	PDZ domain
Trichococcus_strain_ES5	IPR001478	PDZ domain
T.patagoniensis	IPR001478	PDZ domain
T.paludicola	IPR011697	Peptidase C26
T.collinsii	IPR011697	Peptidase C26
T.ilyis	IPR011697	Peptidase C26
Trichococcus_strain_ES5	IPR011697	Peptidase C26
T.flocculiformis	IPR011697	Peptidase C26
T.alkaliphilus	IPR011697	Peptidase C26
T.pasteurii	IPR011697	Peptidase C26
T.scherbakoviae	IPR011697	Peptidase C26
T.patagoniensis	IPR011697	Peptidase C26
Trichococcus_strain_ES5	IPR002933	Peptidase M20
T.flocculiformis	IPR002933	Peptidase M20
T.patagoniensis	IPR002933	Peptidase M20
T.ilyis	IPR002933	Peptidase M20
Trichococcus_strain_ES5	IPR011650	Peptidase M20, dimerisation domain
T.flocculiformis	IPR011650	Peptidase M20, dimerisation domain
T.patagoniensis	IPR011650	Peptidase M20, dimerisation domain
T.ilyis	IPR011650	Peptidase M20, dimerisation domain
T.alkaliphilus	IPR008915	Peptidase M50
T.flocculiformis	IPR008915	Peptidase M50
T.paludicola	IPR008915	Peptidase M50
T.pasteurii	IPR008915	Peptidase M50
T.collinsii	IPR008915	Peptidase M50
Trichococcus_strain_ES5	IPR008915	Peptidase M50
T.patagoniensis	IPR008915	Peptidase M50
T.collinsii	IPR019759	Peptidase S24/S26A/S26B
T.alkaliphilus	IPR019759	Peptidase S24/S26A/S26B
T.patagoniensis	IPR019759	Peptidase S24/S26A/S26B
T.pasteurii	IPR019759	Peptidase S24/S26A/S26B
Trichococcus_strain_ES5	IPR019759	Peptidase S24/S26A/S26B
T.flocculiformis	IPR019759	Peptidase S24/S26A/S26B
T.paludicola	IPR019759	Peptidase S24/S26A/S26B
T.pasteurii	IPR003714	PhoH-like protein
T.paludicola	IPR003714	PhoH-like protein
T.collinsii	IPR003714	PhoH-like protein
T.flocculiformis	IPR003714	PhoH-like protein
T.patagoniensis	IPR003714	PhoH-like protein
T.alkaliphilus	IPR003714	PhoH-like protein
Trichococcus_strain_ES5	IPR003714	PhoH-like protein
T.pasteurii	IPR002123	Phospholipid/glycerol acyltransferase
T.paludicola	IPR002123	Phospholipid/glycerol acyltransferase
T.flocculiformis	IPR002123	Phospholipid/glycerol acyltransferase
T.collinsii	IPR002123	Phospholipid/glycerol acyltransferase
Trichococcus_strain_ES5	IPR002123	Phospholipid/glycerol acyltransferase
T.patagoniensis	IPR002123	Phospholipid/glycerol acyltransferase
T.alkaliphilus	IPR002123	Phospholipid/glycerol acyltransferase
T.pasteurii	IPR000836	Phosphoribosyltransferase domain
T.alkaliphilus	IPR000836	Phosphoribosyltransferase domain
T.flocculiformis	IPR000836	Phosphoribosyltransferase domain
Trichococcus_strain_ES5	IPR000836	Phosphoribosyltransferase domain
T.paludicola	IPR000836	Phosphoribosyltransferase domain
T.patagoniensis	IPR000836	Phosphoribosyltransferase domain
T.collinsii	IPR000836	Phosphoribosyltransferase domain
T.paludicola	IPR004013	PHP domain
T.flocculiformis	IPR004013	PHP domain
T.patagoniensis	IPR004013	PHP domain
T.pasteurii	IPR004013	PHP domain
Trichococcus_strain_ES5	IPR004013	PHP domain
T.collinsii	IPR004013	PHP domain
T.alkaliphilus	IPR004013	PHP domain
T.flocculiformis	IPR001959	Probable transposase, IS891/IS1136/IS1341
T.ilyis	IPR001959	Probable transposase, IS891/IS1136/IS1341
T.ilyis	IPR009366	Protein Veg
T.pasteurii	IPR009366	Protein Veg
T.alkaliphilus	IPR009366	Protein Veg
Trichococcus_strain_ES5	IPR009366	Protein Veg
T.flocculiformis	IPR009366	Protein Veg
T.scherbakoviae	IPR009366	Protein Veg
T.patagoniensis	IPR009366	Protein Veg
T.paludicola	IPR009366	Protein Veg
T.collinsii	IPR009366	Protein Veg
Trichococcus_strain_ES5	IPR005359	Protein with unknown function UPF0154
T.flocculiformis	IPR005359	Protein with unknown function UPF0154
T.pasteurii	IPR005359	Protein with unknown function UPF0154
T.alkaliphilus	IPR005359	Protein with unknown function UPF0154
T.patagoniensis	IPR005359	Protein with unknown function UPF0154
T.collinsii	IPR005359	Protein with unknown function UPF0154
T.paludicola	IPR005359	Protein with unknown function UPF0154
T.alkaliphilus	IPR004099	Pyridine nucleotide-disulphide oxidoreductase, dimerisation domain
T.ilyis	IPR004099	Pyridine nucleotide-disulphide oxidoreductase, dimerisation domain
Trichococcus_strain_ES5	IPR004099	Pyridine nucleotide-disulphide oxidoreductase, dimerisation domain
T.scherbakoviae	IPR004099	Pyridine nucleotide-disulphide oxidoreductase, dimerisation domain
T.patagoniensis	IPR004099	Pyridine nucleotide-disulphide oxidoreductase, dimerisation domain
T.collinsii	IPR004099	Pyridine nucleotide-disulphide oxidoreductase, dimerisation domain
T.pasteurii	IPR004099	Pyridine nucleotide-disulphide oxidoreductase, dimerisation domain
T.flocculiformis	IPR004099	Pyridine nucleotide-disulphide oxidoreductase, dimerisation domain
T.paludicola	IPR004099	Pyridine nucleotide-disulphide oxidoreductase, dimerisation domain
T.alkaliphilus	IPR015793	Pyruvate kinase, barrel
T.flocculiformis	IPR015793	Pyruvate kinase, barrel
T.scherbakoviae	IPR015793	Pyruvate kinase, barrel
T.ilyis	IPR015793	Pyruvate kinase, barrel
T.pasteurii	IPR015793	Pyruvate kinase, barrel
Trichococcus_strain_ES5	IPR015793	Pyruvate kinase, barrel
T.collinsii	IPR015793	Pyruvate kinase, barrel
T.patagoniensis	IPR015793	Pyruvate kinase, barrel
T.paludicola	IPR015793	Pyruvate kinase, barrel
T.alkaliphilus	IPR015795	Pyruvate kinase, C-terminal
T.flocculiformis	IPR015795	Pyruvate kinase, C-terminal
T.scherbakoviae	IPR015795	Pyruvate kinase, C-terminal
T.ilyis	IPR015795	Pyruvate kinase, C-terminal
T.pasteurii	IPR015795	Pyruvate kinase, C-terminal
Trichococcus_strain_ES5	IPR015795	Pyruvate kinase, C-terminal
T.collinsii	IPR015795	Pyruvate kinase, C-terminal
T.patagoniensis	IPR015795	Pyruvate kinase, C-terminal
T.paludicola	IPR015795	Pyruvate kinase, C-terminal
T.collinsii	IPR003717	Recombination protein O, RecO
T.flocculiformis	IPR003717	Recombination protein O, RecO
T.alkaliphilus	IPR003717	Recombination protein O, RecO
T.patagoniensis	IPR003717	Recombination protein O, RecO
Trichococcus_strain_ES5	IPR003717	Recombination protein O, RecO
T.paludicola	IPR003717	Recombination protein O, RecO
T.pasteurii	IPR003717	Recombination protein O, RecO
T.patagoniensis	IPR001763	Rhodanese-like domain
T.alkaliphilus	IPR001763	Rhodanese-like domain
T.alkaliphilus	IPR001763	Rhodanese-like domain
T.ilyis	IPR001763	Rhodanese-like domain
Trichococcus_strain_ES5	IPR001763	Rhodanese-like domain
T.ilyis	IPR001763	Rhodanese-like domain
T.scherbakoviae	IPR001763	Rhodanese-like domain
T.patagoniensis	IPR001763	Rhodanese-like domain
T.collinsii	IPR001763	Rhodanese-like domain
T.pasteurii	IPR001763	Rhodanese-like domain
T.scherbakoviae	IPR001763	Rhodanese-like domain
T.paludicola	IPR001763	Rhodanese-like domain
T.collinsii	IPR001763	Rhodanese-like domain
T.pasteurii	IPR001763	Rhodanese-like domain
T.flocculiformis	IPR001763	Rhodanese-like domain
Trichococcus_strain_ES5	IPR001763	Rhodanese-like domain
T.paludicola	IPR001763	Rhodanese-like domain
T.paludicola	IPR001763	Rhodanese-like domain
T.patagoniensis	IPR001763	Rhodanese-like domain
T.collinsii	IPR001763	Rhodanese-like domain
T.pasteurii	IPR001763	Rhodanese-like domain
T.alkaliphilus	IPR001763	Rhodanese-like domain
T.ilyis	IPR001763	Rhodanese-like domain
Trichococcus_strain_ES5	IPR001763	Rhodanese-like domain
T.scherbakoviae	IPR001763	Rhodanese-like domain
T.flocculiformis	IPR001763	Rhodanese-like domain
T.flocculiformis	IPR001763	Rhodanese-like domain
T.collinsii	IPR025156	Ribonuclease M5, C-terminal domain
T.patagoniensis	IPR025156	Ribonuclease M5, C-terminal domain
T.ilyis	IPR025156	Ribonuclease M5, C-terminal domain
T.scherbakoviae	IPR025156	Ribonuclease M5, C-terminal domain
T.flocculiformis	IPR025156	Ribonuclease M5, C-terminal domain
T.pasteurii	IPR025156	Ribonuclease M5, C-terminal domain
T.paludicola	IPR025156	Ribonuclease M5, C-terminal domain
T.alkaliphilus	IPR025156	Ribonuclease M5, C-terminal domain
Trichococcus_strain_ES5	IPR025156	Ribonuclease M5, C-terminal domain
T.pasteurii	IPR004038	Ribosomal protein L7Ae/L30e/S12e/Gadd45
T.alkaliphilus	IPR004038	Ribosomal protein L7Ae/L30e/S12e/Gadd45
T.patagoniensis	IPR004038	Ribosomal protein L7Ae/L30e/S12e/Gadd45
T.paludicola	IPR004038	Ribosomal protein L7Ae/L30e/S12e/Gadd45
Trichococcus_strain_ES5	IPR004038	Ribosomal protein L7Ae/L30e/S12e/Gadd45
T.flocculiformis	IPR004038	Ribosomal protein L7Ae/L30e/S12e/Gadd45
T.collinsii	IPR004038	Ribosomal protein L7Ae/L30e/S12e/Gadd45
T.flocculiformis	IPR001865	Ribosomal protein S2
T.pasteurii	IPR001865	Ribosomal protein S2
Trichococcus_strain_ES5	IPR001865	Ribosomal protein S2
T.patagoniensis	IPR001865	Ribosomal protein S2
T.paludicola	IPR001865	Ribosomal protein S2
T.alkaliphilus	IPR001865	Ribosomal protein S2
T.collinsii	IPR001865	Ribosomal protein S2
T.collinsii	IPR001911	Ribosomal protein S21
T.paludicola	IPR001911	Ribosomal protein S21
Trichococcus_strain_ES5	IPR001911	Ribosomal protein S21
T.flocculiformis	IPR001911	Ribosomal protein S21
T.alkaliphilus	IPR001911	Ribosomal protein S21
T.pasteurii	IPR001911	Ribosomal protein S21
T.patagoniensis	IPR001911	Ribosomal protein S21
T.patagoniensis	IPR001737	Ribosomal RNA adenine methyltransferase KsgA/Erm
T.pasteurii	IPR001737	Ribosomal RNA adenine methyltransferase KsgA/Erm
T.flocculiformis	IPR001737	Ribosomal RNA adenine methyltransferase KsgA/Erm
Trichococcus_strain_ES5	IPR001737	Ribosomal RNA adenine methyltransferase KsgA/Erm
T.collinsii	IPR001737	Ribosomal RNA adenine methyltransferase KsgA/Erm
T.paludicola	IPR001737	Ribosomal RNA adenine methyltransferase KsgA/Erm
T.alkaliphilus	IPR001737	Ribosomal RNA adenine methyltransferase KsgA/Erm
T.scherbakoviae	IPR001737	Ribosomal RNA adenine methyltransferase KsgA/Erm
T.ilyis	IPR001737	Ribosomal RNA adenine methyltransferase KsgA/Erm
T.paludicola	IPR003728	Ribosome maturation factor RimP
T.pasteurii	IPR003728	Ribosome maturation factor RimP
T.flocculiformis	IPR003728	Ribosome maturation factor RimP
Trichococcus_strain_ES5	IPR003728	Ribosome maturation factor RimP
T.patagoniensis	IPR003728	Ribosome maturation factor RimP
T.alkaliphilus	IPR003728	Ribosome maturation factor RimP
T.collinsii	IPR003728	Ribosome maturation factor RimP
T.collinsii	IPR023584	Ribosome recycling factor domain
T.paludicola	IPR023584	Ribosome recycling factor domain
T.pasteurii	IPR023584	Ribosome recycling factor domain
T.alkaliphilus	IPR023584	Ribosome recycling factor domain
T.patagoniensis	IPR023584	Ribosome recycling factor domain
Trichococcus_strain_ES5	IPR023584	Ribosome recycling factor domain
T.flocculiformis	IPR023584	Ribosome recycling factor domain
Trichococcus_strain_ES5	IPR000238	Ribosome-binding factor A
T.flocculiformis	IPR000238	Ribosome-binding factor A
T.pasteurii	IPR000238	Ribosome-binding factor A
T.patagoniensis	IPR000238	Ribosome-binding factor A
T.paludicola	IPR000238	Ribosome-binding factor A
T.alkaliphilus	IPR000238	Ribosome-binding factor A
T.collinsii	IPR000238	Ribosome-binding factor A
T.patagoniensis	IPR002942	RNA-binding S4 domain
T.pasteurii	IPR002942	RNA-binding S4 domain
T.collinsii	IPR002942	RNA-binding S4 domain
T.paludicola	IPR002942	RNA-binding S4 domain
T.scherbakoviae	IPR002942	RNA-binding S4 domain
T.ilyis	IPR002942	RNA-binding S4 domain
Trichococcus_strain_ES5	IPR002942	RNA-binding S4 domain
T.flocculiformis	IPR002942	RNA-binding S4 domain
T.alkaliphilus	IPR002942	RNA-binding S4 domain
T.paludicola	IPR003029	S1 domain
T.flocculiformis	IPR003029	S1 domain
Trichococcus_strain_ES5	IPR003029	S1 domain
T.collinsii	IPR003029	S1 domain
T.patagoniensis	IPR003029	S1 domain
T.alkaliphilus	IPR003029	S1 domain
T.pasteurii	IPR003029	S1 domain
T.pasteurii	IPR002198	Short-chain dehydrogenase/reductase SDR
T.scherbakoviae	IPR002198	Short-chain dehydrogenase/reductase SDR
T.paludicola	IPR002198	Short-chain dehydrogenase/reductase SDR
T.alkaliphilus	IPR002198	Short-chain dehydrogenase/reductase SDR
T.patagoniensis	IPR002198	Short-chain dehydrogenase/reductase SDR
Trichococcus_strain_ES5	IPR002198	Short-chain dehydrogenase/reductase SDR
T.collinsii	IPR002198	Short-chain dehydrogenase/reductase SDR
T.flocculiformis	IPR002198	Short-chain dehydrogenase/reductase SDR
T.ilyis	IPR002198	Short-chain dehydrogenase/reductase SDR
T.pasteurii	IPR018779	Single-stranded-DNA-specific exonuclease RecJ, C-terminal
T.patagoniensis	IPR018779	Single-stranded-DNA-specific exonuclease RecJ, C-terminal
T.collinsii	IPR018779	Single-stranded-DNA-specific exonuclease RecJ, C-terminal
T.paludicola	IPR018779	Single-stranded-DNA-specific exonuclease RecJ, C-terminal
T.flocculiformis	IPR018779	Single-stranded-DNA-specific exonuclease RecJ, C-terminal
T.alkaliphilus	IPR018779	Single-stranded-DNA-specific exonuclease RecJ, C-terminal
Trichococcus_strain_ES5	IPR018779	Single-stranded-DNA-specific exonuclease RecJ, C-terminal
Trichococcus_strain_ES5	IPR000330	SNF2-related, N-terminal domain
T.alkaliphilus	IPR000330	SNF2-related, N-terminal domain
T.collinsii	IPR000330	SNF2-related, N-terminal domain
T.pasteurii	IPR000330	SNF2-related, N-terminal domain
T.patagoniensis	IPR000330	SNF2-related, N-terminal domain
T.paludicola	IPR000330	SNF2-related, N-terminal domain
T.flocculiformis	IPR000330	SNF2-related, N-terminal domain
T.paludicola	IPR029330	Spindle pole body component Bbp1, C-terminal
T.patagoniensis	IPR029330	Spindle pole body component Bbp1, C-terminal
Trichococcus_strain_ES5	IPR001130	TatD family
T.flocculiformis	IPR001130	TatD family
T.paludicola	IPR001130	TatD family
T.pasteurii	IPR001130	TatD family
T.scherbakoviae	IPR001130	TatD family
T.ilyis	IPR001130	TatD family
T.alkaliphilus	IPR001130	TatD family
T.collinsii	IPR001130	TatD family
T.patagoniensis	IPR001130	TatD family
T.patagoniensis	IPR012925	TipAS antibiotic-recognition domain
T.ilyis	IPR012925	TipAS antibiotic-recognition domain
Trichococcus_strain_ES5	IPR012925	TipAS antibiotic-recognition domain
T.pasteurii	IPR012925	TipAS antibiotic-recognition domain
T.flocculiformis	IPR012925	TipAS antibiotic-recognition domain
T.paludicola	IPR012925	TipAS antibiotic-recognition domain
T.scherbakoviae	IPR012925	TipAS antibiotic-recognition domain
T.alkaliphilus	IPR012925	TipAS antibiotic-recognition domain
T.collinsii	IPR012925	TipAS antibiotic-recognition domain
T.patagoniensis	IPR006171	Toprim domain
T.ilyis	IPR006171	Toprim domain
T.scherbakoviae	IPR006171	Toprim domain
T.flocculiformis	IPR006171	Toprim domain
T.pasteurii	IPR006171	Toprim domain
T.paludicola	IPR006171	Toprim domain
T.alkaliphilus	IPR006171	Toprim domain
Trichococcus_strain_ES5	IPR006171	Toprim domain
T.paludicola	IPR007621	TPM domain
T.patagoniensis	IPR007621	TPM domain
T.alkaliphilus	IPR007621	TPM domain
T.pasteurii	IPR007621	TPM domain
T.collinsii	IPR007621	TPM domain
T.flocculiformis	IPR007621	TPM domain
Trichococcus_strain_ES5	IPR007621	TPM domain
T.paludicola	IPR013735	Transcription factor NusA, N-terminal
T.flocculiformis	IPR013735	Transcription factor NusA, N-terminal
Trichococcus_strain_ES5	IPR013735	Transcription factor NusA, N-terminal
T.collinsii	IPR013735	Transcription factor NusA, N-terminal
T.patagoniensis	IPR013735	Transcription factor NusA, N-terminal
T.alkaliphilus	IPR013735	Transcription factor NusA, N-terminal
T.pasteurii	IPR013735	Transcription factor NusA, N-terminal
T.collinsii	IPR019887	Transcription regulator AsnC-type, C-terminal
Trichococcus_strain_ES5	IPR019887	Transcription regulator AsnC-type, C-terminal
T.flocculiformis	IPR019887	Transcription regulator AsnC-type, C-terminal
T.scherbakoviae	IPR019887	Transcription regulator AsnC-type, C-terminal
T.ilyis	IPR019887	Transcription regulator AsnC-type, C-terminal
T.paludicola	IPR019887	Transcription regulator AsnC-type, C-terminal
T.alkaliphilus	IPR019887	Transcription regulator AsnC-type, C-terminal
T.pasteurii	IPR019887	Transcription regulator AsnC-type, C-terminal
T.patagoniensis	IPR019887	Transcription regulator AsnC-type, C-terminal
T.pasteurii	IPR014757	Transcription regulator IclR, C-terminal
T.paludicola	IPR014757	Transcription regulator IclR, C-terminal
T.scherbakoviae	IPR014757	Transcription regulator IclR, C-terminal
T.alkaliphilus	IPR014757	Transcription regulator IclR, C-terminal
T.ilyis	IPR014757	Transcription regulator IclR, C-terminal
T.patagoniensis	IPR014757	Transcription regulator IclR, C-terminal
T.flocculiformis	IPR014757	Transcription regulator IclR, C-terminal
Trichococcus_strain_ES5	IPR014757	Transcription regulator IclR, C-terminal
T.collinsii	IPR014757	Transcription regulator IclR, C-terminal
T.pasteurii	IPR005471	Transcription regulator IclR, N-terminal
T.paludicola	IPR005471	Transcription regulator IclR, N-terminal
T.scherbakoviae	IPR005471	Transcription regulator IclR, N-terminal
T.alkaliphilus	IPR005471	Transcription regulator IclR, N-terminal
T.ilyis	IPR005471	Transcription regulator IclR, N-terminal
T.patagoniensis	IPR005471	Transcription regulator IclR, N-terminal
T.flocculiformis	IPR005471	Transcription regulator IclR, N-terminal
Trichococcus_strain_ES5	IPR005471	Transcription regulator IclR, N-terminal
T.collinsii	IPR005471	Transcription regulator IclR, N-terminal
T.paludicola	IPR014039	Translation elongation factor EFTs/EF1B, dimerisation
Trichococcus_strain_ES5	IPR014039	Translation elongation factor EFTs/EF1B, dimerisation
T.collinsii	IPR014039	Translation elongation factor EFTs/EF1B, dimerisation
T.alkaliphilus	IPR014039	Translation elongation factor EFTs/EF1B, dimerisation
T.flocculiformis	IPR014039	Translation elongation factor EFTs/EF1B, dimerisation
T.patagoniensis	IPR014039	Translation elongation factor EFTs/EF1B, dimerisation
T.pasteurii	IPR014039	Translation elongation factor EFTs/EF1B, dimerisation
T.paludicola	IPR023115	Translation initiation factor IF- 2, domain 3
Trichococcus_strain_ES5	IPR023115	Translation initiation factor IF- 2, domain 3
T.alkaliphilus	IPR023115	Translation initiation factor IF- 2, domain 3
T.pasteurii	IPR023115	Translation initiation factor IF- 2, domain 3
T.patagoniensis	IPR023115	Translation initiation factor IF- 2, domain 3
T.flocculiformis	IPR023115	Translation initiation factor IF- 2, domain 3
T.collinsii	IPR023115	Translation initiation factor IF- 2, domain 3
T.paludicola	IPR006847	Translation initiation factor IF-2, N-terminal
T.paludicola	IPR006847	Translation initiation factor IF-2, N-terminal
Trichococcus_strain_ES5	IPR006847	Translation initiation factor IF-2, N-terminal
Trichococcus_strain_ES5	IPR006847	Translation initiation factor IF-2, N-terminal
T.alkaliphilus	IPR006847	Translation initiation factor IF-2, N-terminal
T.alkaliphilus	IPR006847	Translation initiation factor IF-2, N-terminal
T.pasteurii	IPR006847	Translation initiation factor IF-2, N-terminal
T.pasteurii	IPR006847	Translation initiation factor IF-2, N-terminal
T.patagoniensis	IPR006847	Translation initiation factor IF-2, N-terminal
T.patagoniensis	IPR006847	Translation initiation factor IF-2, N-terminal
T.flocculiformis	IPR006847	Translation initiation factor IF-2, N-terminal
T.flocculiformis	IPR006847	Translation initiation factor IF-2, N-terminal
T.collinsii	IPR006847	Translation initiation factor IF-2, N-terminal
T.collinsii	IPR006847	Translation initiation factor IF-2, N-terminal
T.flocculiformis	IPR002686	Transposase IS200-like
T.flocculiformis	IPR010095	Transposase IS605, OrfB, C-terminal
T.ilyis	IPR010095	Transposase IS605, OrfB, C-terminal
T.pasteurii	IPR002525	Transposase, IS111A/IS1328/IS1533, N-terminal
T.pasteurii	IPR003346	Transposase, IS116/IS110/IS902
T.flocculiformis	IPR021027	Transposase, putative, helix-turn-helix domain
T.ilyis	IPR021027	Transposase, putative, helix-turn-helix domain
T.paludicola	IPR002547	tRNA-binding domain
T.flocculiformis	IPR002547	tRNA-binding domain
T.scherbakoviae	IPR002547	tRNA-binding domain
T.collinsii	IPR002547	tRNA-binding domain
T.ilyis	IPR002547	tRNA-binding domain
T.patagoniensis	IPR002547	tRNA-binding domain
T.pasteurii	IPR002547	tRNA-binding domain
T.alkaliphilus	IPR002547	tRNA-binding domain
Trichococcus_strain_ES5	IPR002547	tRNA-binding domain
T.patagoniensis	IPR003766	Uronate isomerase
T.ilyis	IPR003766	Uronate isomerase
T.collinsii	IPR003766	Uronate isomerase
T.flocculiformis	IPR003766	Uronate isomerase
T.pasteurii	IPR003766	Uronate isomerase
T.alkaliphilus	IPR003766	Uronate isomerase
T.paludicola	IPR003766	Uronate isomerase
Trichococcus_strain_ES5	IPR003766	Uronate isomerase
T.scherbakoviae	IPR003766	Uronate isomerase
Trichococcus_strain_ES5	IPR013022	Xylose isomerase-like, TIM barrel domain
T.flocculiformis	IPR013022	Xylose isomerase-like, TIM barrel domain
T.alkaliphilus	IPR013022	Xylose isomerase-like, TIM barrel domain
T.pasteurii	IPR013022	Xylose isomerase-like, TIM barrel domain
T.patagoniensis	IPR013022	Xylose isomerase-like, TIM barrel domain
T.scherbakoviae	IPR013022	Xylose isomerase-like, TIM barrel domain
T.collinsii	IPR013022	Xylose isomerase-like, TIM barrel domain
T.paludicola	IPR013022	Xylose isomerase-like, TIM barrel domain
T.pasteurii	IPR013022	Xylose isomerase-like, TIM barrel domain
T.alkaliphilus	IPR013022	Xylose isomerase-like, TIM barrel domain
Trichococcus_strain_ES5	IPR013022	Xylose isomerase-like, TIM barrel domain
T.flocculiformis	IPR013022	Xylose isomerase-like, TIM barrel domain
T.paludicola	IPR013022	Xylose isomerase-like, TIM barrel domain
T.ilyis	IPR013022	Xylose isomerase-like, TIM barrel domain
T.collinsii	IPR013022	Xylose isomerase-like, TIM barrel domain
T.patagoniensis	IPR013022	Xylose isomerase-like, TIM barrel domain
T.patagoniensis	IPR007527	Zinc finger, SWIM-type
