# Supplementary material for: Genome-guided analysis allows the identification of novel physiological traits in Trichococcus species
Source: BMC Genomics. 2020 Jan 8;21:24. doi: 10.1186/s12864-019-6410-x (PMC6950789; doi:10.1186/s12864-019-6410-x)
Supplement: Supplementary file 5 — Additional file 5. Outputs of dDDH and ANI analyses comparing strain ES5 and T. flocculiformis. XLSX 22 kb. [file 12864_2019_6410_MOESM5_ESM.xlsx]

## Sheet: dDDH
GGDC comparison_Trichococcus strain ES5 vs Trichococcus flocculiformis
		Formula 1				Formula 2				Formula 3				G+C difference
Query genome	Reference genome	DDH	Model C.I.	Distance	Prob. DDH >= 70%	DDH	Model C.I.	Distance	Prob. DDH >= 70%	DDH	Model C.I.	Distance	Prob. DDH >= 70%
GCA_900067465.1	GCA_900067165.1	65.9	[62 - 69.5%]	0.206	62.48	71	[68 - 73.9%]	0.0347	80.1	68.8	[65.4 - 72%]	0.2336	68.88	0.03
https://ggdc.dsmz.de/ggdc.php#
Genome to Genome distance calculator
Meier-Kolthoff JP, Auch AF, Klenk HP, Goker M: Genome sequence-based species delimitation with confidence intervals and improved distance functions. BMC Bioinformatics 2013, 14:60.

## Sheet: ANI
ANI analysis_Trichococcus species
	Trichococcus sp. ES5	T. flocculiformis DSM 2094[T]	T. pasteurii DSM 2381[T]	T. collinsii DSM 14526[T]	T. palustris DSM 9172[T]	T. patagoniensis DSM 18806[T]	T. ilyis DSM 22150[T]	T. paludicola B7-2[T]	T. alkaliphilus B5[T]
Trichococcus sp. ES5	*	95.8	89.93	87.92	76.33	87.61	85.1	87.66	88.41
Trichococcus flocculiformis DSM 2094[T]	95.95	*	90.06	87.98	76.55	87.74	85.3	87.58	88.57
Trichococcus pasteurii DSM 2381[T]	89.88	89.84	*	89.37	76.89	88.94	85.97	88.84	90.01
Trichococcus collinsii DSM 14526[T]	87.79	87.48	89.43	*	76.43	89.3	84.92	91.29	91.15
Trichococcus palustris DSM 9172[T]	76.46	76.57	77.06	76.76	*	76.98	76.43	76.09	77.08
Trichococcus patagoniensis DSM 18806[T]	87.45	87.39	88.78	89.18	76.62	*	85.52	88.93	90.5
Trichococcus ilyis DSM 22150[T]	85.02	85.12	86.02	85.07	76.31	85.48	*	84.39	85.29
Trichococcus paludicola B7-2[T]	88.18	87.98	89.77	92.39	76.1	90.19	85.1	*	92.12
Trichococcus alkaliphilus B5[T]	88.52	88.48	90.13	91.38	76.84	90.84	85.46	91.32	*
http://jspecies.ribohost.com/jspeciesws/
Genome to Genome distance calculator
Richter M, Rosselló-Móra R, Glöckner FO, and Peplies J: JSpeciesWS: a web server for prokaryotic species circumscription based on pairwise genome comparison. Bioinformatics 2015, 32:929–931.
